# Supplementary material for: A trans fatty acid substitute enhanced development of liver proliferative lesions induced in mice by feeding a choline-deficient, methionine-lowered, L-amino acid-defined, high-fat diet
Source: Lipids Health Dis. 2020 Dec 14;19:251. doi: 10.1186/s12944-020-01423-3 (PMC7737357; doi:10.1186/s12944-020-01423-3)
Supplement: Supplementary file 4 — Additional file 4. Diseases and function analysis of differentially expressed genes by Ingenuity Pathway Analysis (IPA) [file 12944_2020_1423_MOESM4_ESM.xlsx]

## Sheet: CDAA-HF-T(-) vs control chow
Additional Table
CDAA-HF-T(-) vs control chow : diseases and function analysis of differentially expressed genes by Ingenuity Pathway Analysis (IPA)
Categories	Diseases or Functions Annotation	p-Value	Predicted Activation State	Activation z-score	Molecules
Infectious Diseases	Infection of tumor cell lines	0.0153	Decreased	-2.516	ADAL,AGO3,ALKBH8,ARHGAP32,CARD14,CBLC,CCNT1,CLTB,DYSF,EEA1,ERC1,FAM167B,Ifitm1,MAG,NUP155,PANK3,PCK1,POLR3F,POU6F1,RGPD4 (includes others),RNF170,TNPO3,TOX
Post-Translational Modification	Ubiquitination of protein	0.00498	Decreased	-2.019	CAND1,CBLC,CUL4B,FBXL7,HSP90AA1,MED1,Paxip1,PRICKLE1,PRKCG,RNF220,RNF8,TOPORS,TSPO,UBE3A,UBE3C,UBXN2A,VHL,WFS1
Organismal Injury and Abnormalities, Renal and Urological Disease	Renal lesion	0.00364		-1.693	ADAL,ADM,ALKBH8,ARHGAP5,BMP6,C2CD2L,CEBPZ,CES2,CPEB2,CXCL2,DNASE2,EHD3,EHHADH,EZH2,FAAP20,FBXL7,FOXK2,GSPT1,GXYLT1,HIST1H4I,HPS1,HSP90AA1,ITGB3,LOR,MAPK14,MARCO,MCRS1,MED13,Mt2,NETO2,NLRP12,NUP155,PALLD,PMS1,PSD3,PTGS2,PTPRT,RBM14,RGPD4 (includes others),RNF8,RPS12,RYR1,SALL2,SWT1,TOPORS,TSPO,TTBK1,UBE3C,USP34,VHL,XPO5,ZNF605
Gene Expression	Activation of DNA endogenous promoter	0.00412		-1.544	BMP6,CAVIN2,CBX6,CCNT1,CEBPZ,CTCFL,DLL4,ERG,EZH2,FOSL1,FOXK2,GTF2F2,GZF1,HCFC2,HIRA,Hist1h1e,HSPH1,Ifi27,IFRD1,IRX1,JARID2,Jpx,KANK2,KLF12,LHX2,MAD2L2,MAML1,MAPK14,MED1,MED13,MYBL2,MYO6,POLR3GL,POU2AF1,POU6F1,PPP3R1,RBM14,RIPPLY3,SALL2,SLA2,SLC40A1,SOX18,SOX7,TAF2,TAF5L,TAF7,TBX1,TCEA2,TCEAL1,TLE4,UBE3A,VHL,WFS1,WNT2,ZHX3,ZNF366
Gene Expression	Transcription of DNA	0.004		-1.529	BMP6,CAND1,CAPN3,CAVIN2,CBX6,CCNT1,CEBPZ,CTCFL,DLL4,ERG,EZH2,FOSL1,FOXK2,GTF2F2,GZF1,HCFC2,HIRA,Hist1h1e,HSPH1,Ifi27,IFRD1,IRX1,JARID2,Jpx,KANK2,KLF12,LHX2,MAD2L2,MAML1,MAPK14,MED1,MED13,MYBL2,MYO6,PHF8,POLR3GL,POU2AF1,POU6F1,PPM1F,PPP3R1,PRICKLE1,PSPC1,RBM14,RIOX1,RIPPLY3,RRN3,SALL2,SERTAD2,SLA2,SLC40A1,SOX18,SOX7,TAF2,TAF5L,TAF7,TBX1,TCEA2,TCEAL1,TLE4,TOPORS,UBE3A,VHL,WFS1,WNT11,WNT2,ZBTB33,ZHX…
Molecular Transport	Quantity of heavy metal	0.0155		-1.116	BMP6,HP,HPX,Mt2,SLC40A1,VHL
Gastrointestinal Disease, Hepatic System Disease, Organismal Injury and Abnormalities	Liver lesion	0.000196		-1.093	A1CF,ABCA1,ACRBP,ADA,ADAL,ADAMTSL5,ADCK5,ADCY4,ADM,AKAP11,ALG10,ALKBH8,ANKRD35,ANKRD52,AP1G1,AP5Z1,ARHGAP32,ARHGAP5,ARL13B,ARL4D,ARMC3,ARMT1,ATE1,ATG2B,ATP4A,B3GNT7,B3GNTL1,BEND6,BMP6,BRD9,BRWD3,CADM3,CAMKMT,CAMSAP2,CAND1,CAP2,CAPN3,CARD14,CASD1,CATSPERG,CAVIN2,CBLC,CBX6,CCDC12,CCDC77,CCNO,CCNT1,CDS2,CDYL2,CEBPZ,CEP70,CES2,CHORDC1,CHPF2,CHST7,CLEC16A,CPEB2,CPNE3,CPSF6,CTCFL,CXCL2,CXorf57,Cyp2b13/…
Gastrointestinal Disease, Hepatic System Disease, Organismal Injury and Abnormalities	Bleeding of liver	0.00381		-1	ADM,FAIM,Mt2,PTGS2
Infectious Diseases	Infection by Dengue virus 2	0.0191		-1	CBLC,CLTB,EEA1,ERC1
Antimicrobial Response	Clearance of bacteria	0.00144		-0.849	CXCL2,IKBKE,MAPK14,MARCO
Cellular Assembly and Organization, Cellular Function and Maintenance	Organization of cytoplasm	0.0127		-0.263	ABCA1,ADM,AKAP11,AP1G1,ARHGAP18,ARHGAP32,ARHGAP5,ARL13B,ATE1,BMP6,BRWD3,CAMKMT,CAMSAP2,CAP2,CARMIL1,CARMIL2,CCL24,CCNO,CEP70,CEP72,CUL4B,DLL4,DOPEY2,ERG,FLOT1,GPX4,HOOK1,HOOK3,HPS1,HPS4,HSP90AA1,HTRA2,ICOS,IFRD1,IFT43,ITGB3,LECT2,LHX2,MAD2L2,MAG,MAPK14,MARCO,MKS1,MTFR2,MYO6,NPLOC4,NTF4,PALLD,PLPPR5,PTGS2,REM2,RRN3,RYR1,SLC9A3R2,SYNE3,TBC1D30,TTBK2,UBE3A,UCHL1,UHMK1,ULK2,VHL,WDR34,WDR73,ZNF335
Cell Cycle	Aneuploidy	0.00988		-0.152	MCRS1,PDS5B,RGPD4 (includes others),VHL,WAPL,XRCC2
Cell Death and Survival, DNA Replication, Recombination, and Repair	Condensation of chromatin	0.0175		-0.152	ADM,Hist1h1e,Paxip1,PTGS2,WAPL
Cancer, Gastrointestinal Disease, Hepatic System Disease, Organismal Injury and Abnormalities	Liver tumor	0.000138		-0.059	A1CF,ABCA1,ACRBP,ADA,ADAL,ADAMTSL5,ADCK5,ADCY4,AKAP11,ALG10,ALKBH8,ANKRD35,ANKRD52,AP1G1,AP5Z1,ARHGAP32,ARHGAP5,ARL13B,ARL4D,ARMC3,ARMT1,ATE1,ATG2B,ATP4A,B3GNT7,B3GNTL1,BEND6,BMP6,BRD9,BRWD3,CADM3,CAMKMT,CAMSAP2,CAND1,CAP2,CAPN3,CARD14,CASD1,CATSPERG,CAVIN2,CBLC,CBX6,CCDC12,CCDC77,CCNO,CCNT1,CDS2,CDYL2,CEBPZ,CEP70,CES2,CHORDC1,CHPF2,CHST7,CLEC16A,CPEB2,CPNE3,CPSF6,CTCFL,CXCL2,CXorf57,Cyp2b13/Cyp2…
Organismal Development	Development of genitourinary system	0.00408		0.1	ABCA1,ACRBP,ADA,ADM,ALKBH5,ARHGAP5,ATE1,BMP6,Bmyc,CTCFL,DDX3Y,EEF2K,EHD3,EZH2,FOSL1,GPX4,GZF1,HIRA,HOOK1,IGFBP2,IRX1,ITGB3,LEPR,MAD2L2,MAPK14,MED1,MKS1,Mt2,Oas1d (includes others),PCK1,PEG10,PTGS2,RAD51C,RHOBTB3,RNF8,RSPH1,SALL2,SERPINA12,SLC12A2,SLC19A1,SSFA2,UBE3A,VHL,WFS1,WNT11,WNT2,WNT9B
Cancer, Organismal Injury and Abnormalities	Genitourinary tumor	0.0019		0.14	A1CF,ABCA1,ACRBP,ADAL,ADCK5,ADM,AKAP11,ALG10,ALKBH8,AMD1,ANKRD35,ANKRD52,AP1G1,ARHGAP18,ARHGAP32,ARHGAP5,ARL13B,ARL4D,ARMC3,ARMT1,ATG2B,B3GNTL1,BCKDK,BEND6,BMP6,BRD9,BRWD3,C2CD2L,CADM3,CAND1,CAP2,CASD1,CAVIN2,CCDC117,CCDC61,CD300E,CDK20,CDS2,CDYL2,CEBPZ,CEP70,CES2,CHCHD6,CHIC1,CLDN5,CLEC16A,CPEB2,CPNE3,CXCL2,CXorf57,DDIT4,DHX34,DLL4,DNASE2,DOPEY2,DQX1,DYSF,EEA1,EEF2K,EHD3,EHHADH,EMCN,ERC1,ERG,EZH…
Cell Death and Survival	Cell death	0.0207		0.215	ABCA1,ABRAXAS2,ADA,ADM,AGO3,ALKBH5,AP1G1,APH1B,ARHGAP18,ATE1,ATP4A,BCKDK,BMP6,Bmyc,CAPN3,CARD14,CCL24,CCNT1,CPEB2,CTCFL,CUL4B,CXCL2,DDIT4,DLL4,DNASE2,DYSF,EEF2K,EHD3,ERC1,ERG,EZH2,FAIM,FOSL1,FOXK2,GPX4,GSPT2,GTF2F2,GZMK,H2-K2/H2-Q9,Hist1h1e,HMGCS1,HP,HSP90AA1,HSPH1,HTRA2,ICAM2,ICOS,Ifi27,IFRD1,IGFBP2,IKBKE,IRX1,ITGB3,KANK2,Klre1,LBP,LECT2,LEPR,LHX2,MAD2L2,MAG,MAML1,MAPK14,MCRS1,MED1,MMD2,MOAP1,Mt…
Embryonic Development, Hematological System Development and Function, Humoral Immune Response, Lymphoid Tissue Structure and Development, Organ Development, Organismal Development, Tissue Development	Formation of germinal center	0.0123		0.246	ADA,EZH2,ICOS,POU2AF1,TNFRSF13C
Cancer, Organismal Injury and Abnormalities	Abdominal neoplasm	0.000236		0.33	A1CF,ABCA1,ACRBP,ADA,ADAL,ADAMTSL5,ADCK5,ADCY4,ADM,AKAP11,ALG10,ALKBH5,ALKBH8,AMD1,ANKRD35,ANKRD52,AP1G1,AP5Z1,APH1B,ARHGAP18,ARHGAP32,ARHGAP5,ARL13B,ARL4D,ARMC3,ARMT1,ATE1,ATG2B,ATP4A,B3GNT7,B3GNTL1,BCKDK,BEND6,BMP6,BRD9,BRWD3,C11orf84,C21orf91,C2CD2L,C4orf45,CADM3,CAMKMT,CAMSAP2,CAND1,CAP2,CAPN3,CARD14,CASD1,CATSPERG,CAVIN2,CBLC,CBX6,CCDC117,CCDC12,CCDC61,CCDC77,CCNO,CCNT1,CD300E,CDK20,CDS2,CDY…
Cellular Function and Maintenance	Internalization by embryonic cell lines	0.0123		0.371	ABCA1,CLTB,HP,LEPR
Cancer, Organismal Injury and Abnormalities	Abdominal cancer	0.000281		0.503	A1CF,ABCA1,ACRBP,ADA,ADAL,ADAMTSL5,ADCK5,ADCY4,ADM,AKAP11,ALG10,ALKBH5,ALKBH8,AMD1,ANKRD35,ANKRD52,AP1G1,AP5Z1,APH1B,ARHGAP18,ARHGAP32,ARHGAP5,ARL13B,ARL4D,ARMC3,ARMT1,ATE1,ATG2B,ATP4A,B3GNT7,B3GNTL1,BCKDK,BEND6,BMP6,BRD9,BRWD3,C11orf84,C21orf91,C2CD2L,C4orf45,CADM3,CAMSAP2,CAND1,CAP2,CAPN3,CARD14,CASD1,CATSPERG,CAVIN2,CBX6,CCDC117,CCDC12,CCDC61,CCDC77,CCNT1,CD300E,CDK20,CDS2,CDYL2,CEBPZ,CENPO,CE…
Cancer, Organismal Injury and Abnormalities	Adenocarcinoma	1.41e-05		0.537	A1CF,ABCA1,ACRBP,ADA,ADAL,ADAMTSL5,ADCK5,ADCY4,ADM,AKAP11,ALG10,ALKBH5,ALKBH8,AMD1,ANKRD35,ANKRD52,AP1G1,AP5Z1,APH1B,ARHGAP18,ARHGAP32,ARHGAP5,ARL13B,ARL4D,ARMC3,ARMT1,ATE1,ATG2B,ATP4A,B3GNTL1,BCKDK,BEND6,BMP6,BRD9,BRWD3,C11orf84,C21orf91,C2CD2L,C4orf45,CADM3,CAMSAP2,CAND1,CAP2,CAPN3,CARD14,CASD1,CATSPERG,CAVIN2,CBX6,CCDC117,CCDC61,CCDC77,CD300E,CDK20,CDS2,CDYL2,CEBPZ,CENPO,CEP70,CEP72,CES2,CHCHD…
Lipid Metabolism, Molecular Transport, Small Molecule Biochemistry	Accumulation of lipid	0.0119		0.601	ABCA1,BCO1,DGKA,EEA1,GGT5,IFRD1,LEPR,MAPK14,MED1,MED13,PCK1,PCYT1A,RGS4,SCARB2,SLC40A1,VHL
Cancer, Organismal Injury and Abnormalities	Tumorigenesis of carcinoma	1.16e-05		0.762	A1CF,ABCA1,ACRBP,ADA,ADAL,ADAMTSL5,ADCK5,ADCY4,ADM,AKAP11,ALG10,ALKBH8,ANKRD35,ANKRD52,AP1G1,AP5Z1,ARHGAP32,ARHGAP5,ARL13B,ARMC3,ARMT1,ATE1,ATG2B,ATP4A,BCKDK,BMP6,BRD9,BRWD3,C21orf91,C2CD2L,C4orf45,CADM3,CAMSAP2,CAND1,CAP2,CAPN3,CASD1,CATSPERG,CAVIN2,CBX6,CCDC117,CCDC61,CD300E,CDK20,CDS2,CDYL2,CEBPZ,CEP70,CES2,CHCHD6,CHPF2,CLEC16A,CLTB,CPEB2,CPNE3,CPSF6,CTCFL,CUL4B,CXCL2,CXorf57,DDHD2,DDX3Y,DGKA,…
Cancer, Organismal Injury and Abnormalities	Nonhematologic malignant neoplasm	0.00043		0.826	A1CF,ABCA1,ACRBP,ADA,ADAL,ADAMTSL5,ADCK5,ADCY4,ADM,AKAP11,ALG10,ALKBH5,ALKBH8,AMD1,ANKRD35,ANKRD52,AP1G1,AP5Z1,APH1B,ARHGAP18,ARHGAP32,ARHGAP5,ARL13B,ARL4D,ARMC3,ARMT1,ATE1,ATG2B,ATP4A,B3GNT7,B3GNTL1,BCKDK,BEND6,BMP6,BRD9,BRWD3,C11orf84,C17orf49,C21orf91,C2CD2L,C4orf45,CADM3,CAMKMT,CAMSAP2,CAND1,CAP2,CAPN3,CARD14,CASD1,CATSPERG,CAVIN2,CBLC,CBX6,CCDC117,CCDC12,CCDC61,CCDC77,CCL24,CCNO,CCNT1,CD300E…
Cancer, Gastrointestinal Disease, Organismal Injury and Abnormalities	Digestive organ tumor	0.000158		0.852	A1CF,ABCA1,ACRBP,ADA,ADAL,ADAMTSL5,ADCK5,ADCY4,ADM,AKAP11,ALG10,ALKBH5,ALKBH8,AMD1,ANKRD35,ANKRD52,AP1G1,AP5Z1,APH1B,ARHGAP18,ARHGAP32,ARHGAP5,ARL13B,ARL4D,ARMC3,ARMT1,ATE1,ATG2B,ATP4A,B3GNT7,B3GNTL1,BCKDK,BEND6,BMP6,BRD9,BRWD3,C11orf84,C21orf91,C2CD2L,C4orf45,CADM3,CAMKMT,CAMSAP2,CAND1,CAP2,CAPN3,CARD14,CASD1,CATSPERG,CAVIN2,CBLC,CBX6,CCDC117,CCDC12,CCDC61,CCDC77,CCNO,CCNT1,CDK20,CDS2,CDYL2,CEBP…
Cancer, Gastrointestinal Disease, Organismal Injury and Abnormalities	Digestive system cancer	4e-05		1.026	A1CF,ABCA1,ACRBP,ADA,ADAL,ADAMTSL5,ADCK5,ADCY4,ADM,AKAP11,ALG10,ALKBH5,ALKBH8,AMD1,ANKRD35,ANKRD52,AP1G1,AP5Z1,APH1B,ARHGAP18,ARHGAP32,ARHGAP5,ARL13B,ARL4D,ARMC3,ARMT1,ATE1,ATG2B,ATP4A,B3GNT7,BCKDK,BEND6,BMP6,BRD9,BRWD3,C11orf84,C21orf91,C2CD2L,C4orf45,CADM3,CAMSAP2,CAP2,CAPN3,CARD14,CASD1,CATSPERG,CAVIN2,CBX6,CCDC117,CCDC12,CCDC61,CCDC77,CCNT1,CDK20,CDS2,CDYL2,CEBPZ,CENPO,CEP70,CEP72,CES2,CHIC1,…
Cell Death and Survival	Cell death of spermatocytes	0.00381		1.067	ALKBH5,ATE1,GPX4,SLC12A2
Cancer, Gastrointestinal Disease, Hepatic System Disease, Organismal Injury and Abnormalities	Hepatobiliary system cancer	0.00499		1.067	A1CF,ABCA1,ACRBP,ADA,ADAL,ADAMTSL5,ADCY4,AKAP11,ALKBH8,ANKRD35,AP1G1,AP5Z1,ARHGAP5,ARL13B,ARL4D,ARMC3,ATE1,ATG2B,ATP4A,B3GNT7,BMP6,BRWD3,CADM3,CAP2,CASD1,CAVIN2,CBX6,CCDC12,CCNT1,CDYL2,CEBPZ,CES2,CHORDC1,CLEC16A,CPEB2,CPNE3,CPSF6,CXCL2,Cyp2b13/Cyp2b9,DDIT4,DGKA,DHX34,DNASE2,DOPEY2,DYSF,EEF2K,EHD3,EMCN,ERG,EZH2,FAIM,FBXL7,FCHSD2,GALE,GATD1,GGT5,GPATCH2,GPRIN3,GTF2F2,GTPBP3,GXYLT1,GZF1,GZMK,HEATR5B…
Cancer, Organismal Injury and Abnormalities	Tumorigenesis of malignant tumor	9.27e-06		1.091	A1CF,ABCA1,ACRBP,ADA,ADAL,ADAMTSL5,ADCK5,ADCY4,ADM,AKAP11,ALG10,ALKBH8,ANKRD35,ANKRD52,AP1G1,AP5Z1,ARHGAP32,ARHGAP5,ARL13B,ARMC3,ARMT1,ATE1,ATG2B,ATP4A,BCKDK,BMP6,BRD9,BRWD3,C21orf91,C2CD2L,C4orf45,CADM3,CAMSAP2,CAND1,CAP2,CAPN3,CASD1,CATSPERG,CAVIN2,CBX6,CCDC117,CCDC61,CD300E,CDK20,CDS2,CDYL2,CEBPZ,CEP70,CES2,CHCHD6,CHPF2,CLEC16A,CLTB,CPEB2,CPNE3,CPSF6,CTCFL,CUL4B,CXCL2,CXorf57,DDHD2,DDX3Y,DGKA,…
Cellular Function and Maintenance	Internalization by kidney cell lines	0.0205		1.165	CLTB,HP,LEPR,SLC9A3R2
Cancer, Organismal Injury and Abnormalities	Tumorigenesis of epithelial neoplasm	3.4e-05		1.172	A1CF,ABCA1,ACRBP,ADA,ADAL,ADAMTSL5,ADCK5,ADCY4,ADM,AKAP11,ALG10,ALKBH8,ANKRD35,ANKRD52,AP1G1,AP5Z1,ARHGAP32,ARHGAP5,ARL13B,ARMC3,ARMT1,ATE1,ATG2B,ATP4A,BCKDK,BMP6,BRD9,BRWD3,C21orf91,C2CD2L,C4orf45,CADM3,CAMSAP2,CAND1,CAP2,CAPN3,CASD1,CATSPERG,CAVIN2,CBX6,CCDC117,CCDC61,CD300E,CDK20,CDS2,CDYL2,CEBPZ,CEP70,CES2,CHCHD6,CHPF2,CLEC16A,CLTB,CPEB2,CPNE3,CPSF6,CTCFL,CUL4B,CXCL2,CXorf57,DDHD2,DDX3Y,DGKA,…
Cancer, Organismal Injury and Abnormalities	Malignant solid tumor	0.000306		1.193	A1CF,ABCA1,ACRBP,ADA,ADAL,ADAMTSL5,ADCK5,ADCY4,ADM,AKAP11,ALG10,ALKBH5,ALKBH8,AMD1,ANKRD35,ANKRD52,AP1G1,AP5Z1,APH1B,ARHGAP18,ARHGAP32,ARHGAP5,ARL13B,ARL4D,ARMC3,ARMT1,ATE1,ATG2B,ATP4A,B3GNT7,B3GNTL1,BCKDK,BEND6,BMP6,BRD9,BRWD3,C11orf84,C17orf49,C21orf91,C2CD2L,C4orf45,CADM3,CAMKMT,CAMSAP2,CAND1,CAP2,CAPN3,CARD14,CASD1,CATSPERG,CAVIN2,CBLC,CBX6,CCDC117,CCDC12,CCDC61,CCDC77,CCL24,CCNO,CCNT1,CD300E…
Cancer, Organismal Injury and Abnormalities	Tumorigenesis of tissue	2.64e-05		1.348	A1CF,ABCA1,ABRAXAS2,ACRBP,ADA,ADAL,ADAMTSL5,ADCK5,ADCY4,ADM,AKAP11,ALG10,ALKBH5,ALKBH8,AMD1,ANKRD35,ANKRD52,AP1G1,AP5Z1,APH1B,ARHGAP18,ARHGAP32,ARHGAP5,ARL13B,ARL4D,ARMC3,ARMT1,ATE1,ATG2B,ATP4A,B3GNT7,B3GNTL1,BCKDK,BEND6,BMP6,BRD9,BRWD3,C11orf84,C17orf49,C21orf91,C2CD2L,C4orf45,CADM3,CAMSAP2,CAND1,CAP2,CAPN3,CARD14,CASD1,CATSPERG,CAVIN2,CBLC,CBX6,CCDC117,CCDC12,CCDC61,CCDC77,CCNO,CCNT1,CD300E,CDK…
Cancer, Organismal Injury and Abnormalities	Cancer	0.00045		1.708	A1CF,ABCA1,ABRAXAS2,ACRBP,ADA,ADAL,ADAMTSL5,ADCK5,ADCY4,ADGRB2,ADM,AKAP11,ALG10,ALKBH5,ALKBH8,AMD1,ANKRD35,ANKRD52,AP1G1,AP5Z1,APH1B,ARHGAP18,ARHGAP32,ARHGAP5,ARL13B,ARL4D,ARMC3,ARMT1,ATE1,ATG2B,ATP4A,B3GNT7,B3GNTL1,BCKDK,BEND6,BMP6,BRD9,BRWD3,C11orf84,C17orf49,C21orf91,C2CD2L,C4orf45,CADM3,CAMKMT,CAMSAP2,CAND1,CAP2,CAPN3,CARD14,CASD1,CATSPERG,CAVIN2,CBLC,CBX6,CCDC117,CCDC12,CCDC61,CCDC77,CCL24,C…
Cancer, Organismal Injury and Abnormalities	Neoplasia of epithelial tissue	2.3e-05		1.718	A1CF,ABCA1,ACRBP,ADA,ADAL,ADAMTSL5,ADCK5,ADCY4,ADM,AKAP11,ALG10,ALKBH5,ALKBH8,AMD1,ANKRD35,ANKRD52,AP1G1,AP5Z1,APH1B,ARHGAP18,ARHGAP32,ARHGAP5,ARL13B,ARL4D,ARMC3,ARMT1,ATE1,ATG2B,ATP4A,B3GNT7,B3GNTL1,BCKDK,BEND6,BMP6,BRD9,BRWD3,C11orf84,C17orf49,C21orf91,C2CD2L,C4orf45,CADM3,CAMSAP2,CAND1,CAP2,CAPN3,CARD14,CASD1,CATSPERG,CAVIN2,CBLC,CBX6,CCDC117,CCDC12,CCDC61,CCDC77,CCNO,CCNT1,CD300E,CDK20,CDS2,C…
Cancer, Organismal Injury and Abnormalities	Carcinoma	3.18e-05		1.801	A1CF,ABCA1,ACRBP,ADA,ADAL,ADAMTSL5,ADCK5,ADCY4,ADM,AKAP11,ALG10,ALKBH5,ALKBH8,AMD1,ANKRD35,ANKRD52,AP1G1,AP5Z1,APH1B,ARHGAP18,ARHGAP32,ARHGAP5,ARL13B,ARL4D,ARMC3,ARMT1,ATE1,ATG2B,ATP4A,B3GNT7,B3GNTL1,BCKDK,BEND6,BMP6,BRD9,BRWD3,C11orf84,C17orf49,C21orf91,C2CD2L,C4orf45,CADM3,CAMSAP2,CAND1,CAP2,CAPN3,CARD14,CASD1,CATSPERG,CAVIN2,CBLC,CBX6,CCDC117,CCDC12,CCDC61,CCDC77,CCNO,CCNT1,CD300E,CDK20,CDS2,C…
Cancer, Organismal Injury and Abnormalities	Non-melanoma solid tumor	1.2e-05		1.921	A1CF,ABCA1,ACRBP,ADA,ADAL,ADAMTSL5,ADCK5,ADCY4,ADM,AKAP11,ALG10,ALKBH5,ALKBH8,AMD1,ANKRD35,ANKRD52,AP1G1,AP5Z1,APH1B,ARHGAP18,ARHGAP32,ARHGAP5,ARL13B,ARL4D,ARMC3,ARMT1,ATE1,ATG2B,ATP4A,B3GNT7,B3GNTL1,BCKDK,BEND6,BMP6,BRD9,BRWD3,C11orf84,C17orf49,C21orf91,C2CD2L,C4orf45,CADM3,CAMSAP2,CAND1,CAP2,CAPN3,CARD14,CASD1,CATSPERG,CAVIN2,CBLC,CBX6,CCDC117,CCDC12,CCDC61,CCDC77,CCL24,CCNO,CCNT1,CD300E,CDK20,…
Cancer, Cellular Movement, Organismal Injury and Abnormalities, Reproductive System Disease, Tumor Morphology	Invasion of mammary tumor cells	0.0178	Increased	2	PALLD,PTGS2,RHOBTB2,SOX7
Cancer, Organismal Injury and Abnormalities	Solid tumor	0.000963	Increased	2.098	A1CF,ABCA1,ACRBP,ADA,ADAL,ADAMTSL5,ADCK5,ADCY4,ADM,AKAP11,ALG10,ALKBH5,ALKBH8,AMD1,ANKRD35,ANKRD52,AP1G1,AP5Z1,APH1B,ARHGAP18,ARHGAP32,ARHGAP5,ARL13B,ARL4D,ARMC3,ARMT1,ATE1,ATG2B,ATP4A,B3GNT7,B3GNTL1,BCKDK,BEND6,BMP6,BRD9,BRWD3,C11orf84,C17orf49,C21orf91,C2CD2L,C4orf45,CADM3,CAMKMT,CAMSAP2,CAND1,CAP2,CAPN3,CARD14,CASD1,CATSPERG,CAVIN2,CBLC,CBX6,CCDC117,CCDC12,CCDC61,CCDC77,CCL24,CCNO,CCNT1,CD300E…
Developmental Disorder	Growth Failure	0.00669	Increased	2.329	ABCA1,AP1G1,CUL4B,DLL4,DNASE2,EHHADH,EZH2,GGT5,HIRA,Hist1h1e,HTRA2,MAD2L2,MAML1,MAPK14,MED1,NTF4,Paxip1,PDS5B,PEG10,PTGS2,RRN3,SLC12A2,SLC19A1,SOX13,SOX7,TLE4,UBE3A,VHL,XRCC2
Organismal Survival	Morbidity or mortality	0.0105	Increased	2.638	ABCA1,ACRBP,ADA,ADM,AMD1,AP1G1,ARHGAP5,ATE1,BMP6,Bmyc,Cd209b,CLDN5,CPEB2,CUL4B,CXCL2,DLL4,DNASE2,EEF2K,EHD3,EHHADH,ELOVL1,ERC1,ERG,ERO1A,EZH2,FAIM,FAM20A,FOSL1,Fus,GGT5,GPX4,HIRA,Hist1h1e,HP,HSP90AA1,HTRA2,ICOS,IKBKE,ITGB3,KCNC3,KMT5C,LEPR,LHX2,LHX6,MAML1,MAPK14,MARCO,MCRS1,MED1,MED13,Mt2,MYBL2,NOVA2,NTF4,PALLD,PANK3,Paxip1,PCK1,PCYT1A,PDS5B,PEG10,PLEKHA7,PPP3R1,PPRC1,PRPF8,PTGS2,RAD51C,RGPD4 (in…
Organismal Survival	Organismal death	0.0139	Increased	2.658	ABCA1,ACRBP,ADA,ADM,AMD1,AP1G1,ARHGAP5,ATE1,BMP6,Bmyc,Cd209b,CLDN5,CPEB2,CUL4B,CXCL2,DLL4,DNASE2,EEF2K,EHD3,EHHADH,ELOVL1,ERC1,ERG,ERO1A,EZH2,FAIM,FAM20A,FOSL1,Fus,GGT5,GPX4,HIRA,Hist1h1e,HP,HSP90AA1,HTRA2,ICOS,IKBKE,ITGB3,KCNC3,KMT5C,LEPR,LHX2,LHX6,MAML1,MAPK14,MARCO,MCRS1,MED1,MED13,Mt2,MYBL2,NOVA2,NTF4,PALLD,PANK3,Paxip1,PCK1,PCYT1A,PDS5B,PEG10,PPP3R1,PPRC1,PRPF8,PTGS2,RAD51C,RGPD4 (includes o…
Cancer, Organismal Injury and Abnormalities	Abdominal adenocarcinoma	5.84e-07			ABCA1,ACRBP,ADA,ADAL,ADAMTSL5,ADCK5,ADCY4,ADM,AKAP11,ALG10,ALKBH8,AMD1,ANKRD35,ANKRD52,AP1G1,AP5Z1,ARHGAP32,ARHGAP5,ARL13B,ARMC3,ARMT1,ATE1,ATG2B,ATP4A,BCKDK,BEND6,BMP6,BRD9,BRWD3,C21orf91,C2CD2L,C4orf45,CADM3,CAMSAP2,CAND1,CAP2,CAPN3,CASD1,CATSPERG,CAVIN2,CBX6,CCDC117,CD300E,CDK20,CDS2,CDYL2,CEBPZ,CENPO,CEP70,CES2,CHCHD6,CHPF2,CLDN5,CLEC16A,CLTB,CPEB2,CPNE3,CPSF6,CTCFL,CUL4B,CXCL2,CXorf57,DDHD2,…
Cancer, Organismal Injury and Abnormalities	Abdominal carcinoma	8.75e-07			A1CF,ABCA1,ACRBP,ADA,ADAL,ADAMTSL5,ADCK5,ADCY4,ADM,AKAP11,ALG10,ALKBH8,AMD1,ANKRD35,ANKRD52,AP1G1,AP5Z1,ARHGAP32,ARHGAP5,ARL13B,ARMC3,ARMT1,ATE1,ATG2B,ATP4A,BCKDK,BEND6,BMP6,BRD9,BRWD3,C21orf91,C2CD2L,C4orf45,CADM3,CAMSAP2,CAND1,CAP2,CAPN3,CASD1,CATSPERG,CAVIN2,CBX6,CCDC117,CCDC61,CD300E,CDK20,CDS2,CDYL2,CEBPZ,CENPO,CEP70,CES2,CHCHD6,CHPF2,CLDN5,CLEC16A,CLTB,CPEB2,CPNE3,CPSF6,CTCFL,CUL4B,CXCL2,CX…
Cancer, Gastrointestinal Disease, Organismal Injury and Abnormalities	Large intestine adenocarcinoma	6.51e-06			ABCA1,ACRBP,ADA,ADAL,ADAMTSL5,ADCK5,ADCY4,ADM,AKAP11,ALG10,ALKBH5,ALKBH8,ANKRD35,ANKRD52,AP1G1,AP5Z1,APH1B,ARHGAP18,ARHGAP32,ARHGAP5,ARL13B,ARL4D,ARMC3,ARMT1,ATE1,ATG2B,ATP4A,BCKDK,BEND6,BMP6,BRD9,BRWD3,C11orf84,C21orf91,C2CD2L,C4orf45,CADM3,CAMSAP2,CAP2,CAPN3,CARD14,CASD1,CATSPERG,CAVIN2,CBX6,CCDC117,CCDC61,CCDC77,CDK20,CDS2,CDYL2,CEBPZ,CEP70,CEP72,CES2,CHIC1,CHORDC1,CHPF2,CLDN5,CLEC16A,CLTB,CPE…
Cancer, Gastrointestinal Disease, Organismal Injury and Abnormalities	Intestinal carcinoma	9.77e-06			ABCA1,ACRBP,ADA,ADAL,ADAMTSL5,ADCK5,ADCY4,ADM,AKAP11,ALG10,ALKBH5,ALKBH8,ANKRD35,ANKRD52,AP1G1,AP5Z1,APH1B,ARHGAP18,ARHGAP32,ARHGAP5,ARL13B,ARL4D,ARMC3,ARMT1,ATE1,ATG2B,ATP4A,BCKDK,BEND6,BMP6,BRD9,BRWD3,C11orf84,C21orf91,C2CD2L,C4orf45,CADM3,CAMSAP2,CAP2,CAPN3,CARD14,CASD1,CATSPERG,CAVIN2,CBX6,CCDC117,CCDC61,CCDC77,CDK20,CDS2,CDYL2,CEBPZ,CEP70,CEP72,CES2,CHIC1,CHORDC1,CHPF2,CLDN5,CLEC16A,CLTB,CPE…
Cancer, Gastrointestinal Disease, Organismal Injury and Abnormalities	Large intestine carcinoma	1.04e-05			ABCA1,ACRBP,ADA,ADAL,ADAMTSL5,ADCK5,ADCY4,ADM,AKAP11,ALG10,ALKBH5,ALKBH8,ANKRD35,ANKRD52,AP1G1,AP5Z1,APH1B,ARHGAP18,ARHGAP32,ARHGAP5,ARL13B,ARL4D,ARMC3,ARMT1,ATE1,ATG2B,ATP4A,BCKDK,BEND6,BMP6,BRD9,BRWD3,C11orf84,C21orf91,C2CD2L,C4orf45,CADM3,CAMSAP2,CAP2,CAPN3,CARD14,CASD1,CATSPERG,CAVIN2,CBX6,CCDC117,CCDC61,CCDC77,CDK20,CDS2,CDYL2,CEBPZ,CEP70,CEP72,CES2,CHIC1,CHORDC1,CHPF2,CLDN5,CLEC16A,CLTB,CPE…
Cancer, Gastrointestinal Disease, Organismal Injury and Abnormalities	Gastrointestinal carcinoma	6.95e-05			ABCA1,ACRBP,ADA,ADAL,ADAMTSL5,ADCK5,ADCY4,ADM,AKAP11,ALG10,ALKBH5,ALKBH8,ANKRD35,ANKRD52,AP1G1,AP5Z1,APH1B,ARHGAP18,ARHGAP32,ARHGAP5,ARL13B,ARL4D,ARMC3,ARMT1,ATE1,ATG2B,ATP4A,BCKDK,BEND6,BMP6,BRD9,BRWD3,C11orf84,C21orf91,C2CD2L,C4orf45,CADM3,CAMSAP2,CAP2,CAPN3,CARD14,CASD1,CATSPERG,CAVIN2,CBX6,CCDC117,CCDC61,CCDC77,CDK20,CDS2,CDYL2,CEBPZ,CEP70,CEP72,CES2,CHIC1,CHORDC1,CHPF2,CLDN5,CLEC16A,CLTB,CPE…
Embryonic Development, Organ Development, Organismal Development, Reproductive System Development and Function, Tissue Development	Formation of placenta	0.00018			ABCA1,ADA,ADM,FOSL1,HIRA,ITGB3,MAPK14,MED1,PEG10,VHL,WNT2
Cancer, Gastrointestinal Disease, Organismal Injury and Abnormalities	Malignant neoplasm of large intestine	0.000575			ABCA1,ACRBP,ADA,ADAL,ADAMTSL5,ADCK5,ADCY4,ADM,AKAP11,ALG10,ALKBH5,ALKBH8,ANKRD35,ANKRD52,AP1G1,AP5Z1,APH1B,ARHGAP18,ARHGAP32,ARHGAP5,ARL13B,ARL4D,ARMC3,ARMT1,ATE1,ATG2B,ATP4A,BCKDK,BEND6,BMP6,BRD9,BRWD3,C11orf84,C21orf91,C2CD2L,C4orf45,CADM3,CAMSAP2,CAP2,CAPN3,CARD14,CASD1,CATSPERG,CAVIN2,CBX6,CCDC117,CCDC61,CCDC77,CDK20,CDS2,CDYL2,CEBPZ,CEP70,CEP72,CES2,CHIC1,CHORDC1,CHPF2,CLDN5,CLEC16A,CLTB,CPE…
Organ Morphology, Organismal Injury and Abnormalities, Renal and Urological Disease, Renal and Urological System Development and Function	Abnormal morphology of collecting tubule	0.000703			AKAP11,Mt2,PTGS2,WNT9B
Cancer, Organismal Injury and Abnormalities, Renal and Urological Disease	Kidney carcinoma	0.00103			ADAL,ADM,ALKBH8,ARHGAP5,BMP6,C2CD2L,CEBPZ,CES2,CPEB2,CXCL2,DNASE2,EHD3,EHHADH,EZH2,FAAP20,FBXL7,FOXK2,GSPT1,GXYLT1,HPS1,HSP90AA1,ITGB3,MAPK14,MARCO,MED13,Mt2,NETO2,NLRP12,NUP155,PALLD,PMS1,PSD3,PTPRT,RBM14,RGPD4 (includes others),RNF8,RPS12,RYR1,SWT1,TOPORS,TSPO,TTBK1,UBE3C,USP34,VHL,XPO5,ZNF605
Cancer, Gastrointestinal Disease, Organismal Injury and Abnormalities	Gastrointestinal tract cancer	0.00122			ABCA1,ACRBP,ADA,ADAL,ADAMTSL5,ADCK5,ADCY4,ADM,AKAP11,ALG10,ALKBH5,ALKBH8,ANKRD35,ANKRD52,AP1G1,AP5Z1,APH1B,ARHGAP18,ARHGAP32,ARHGAP5,ARL13B,ARL4D,ARMC3,ARMT1,ATE1,ATG2B,ATP4A,BCKDK,BEND6,BMP6,BRD9,BRWD3,C11orf84,C21orf91,C2CD2L,C4orf45,CADM3,CAMSAP2,CAP2,CAPN3,CARD14,CASD1,CATSPERG,CAVIN2,CBX6,CCDC117,CCDC61,CCDC77,CDK20,CDS2,CDYL2,CEBPZ,CEP70,CEP72,CES2,CHIC1,CHORDC1,CHPF2,CLDN5,CLEC16A,CLTB,CPE…
Cancer, Organismal Injury and Abnormalities, Renal and Urological Disease	Kidney adenocarcinoma formation	0.00123			ADAL,ADM,ALKBH8,ARHGAP5,BMP6,C2CD2L,CEBPZ,CES2,CPEB2,CXCL2,DNASE2,EHD3,EHHADH,EZH2,FAAP20,FBXL7,FOXK2,GSPT1,GXYLT1,HPS1,ITGB3,MAPK14,MARCO,MED13,Mt2,NETO2,NLRP12,NUP155,PALLD,PMS1,PSD3,PTPRT,RBM14,RGPD4 (includes others),RNF8,RPS12,RYR1,SWT1,TOPORS,TSPO,TTBK1,UBE3C,USP34,VHL,XPO5,ZNF605
Gastrointestinal Disease, Inflammatory Disease, Organismal Injury and Abnormalities	Aggressive periodontitis	0.00129			DGKA,PTGS2
Cell Morphology, Cellular Assembly and Organization, Cellular Function and Maintenance	Formation of actin-rich protrusion	0.00129			ATE1,ITGB3
Cell Death and Survival	Necroptosis of pancreatic cancer cell lines	0.00129			HTRA2,UCHL1
Connective Tissue Disorders, Inflammatory Disease, Inflammatory Response, Organismal Injury and Abnormalities, Skeletal and Muscular Disorders	Severe osteoarthritis	0.00133			PTGS2,WNT11,WNT9B
Organ Morphology, Organismal Injury and Abnormalities, Reproductive System Development and Function, Reproductive System Disease	Abnormal morphology of labyrinthine zone of placenta	0.00133			ABCA1,CUL4B,ITGB3,MAPK14,MED1,PEG10,WNT2
Cancer, Organismal Injury and Abnormalities, Renal and Urological Disease	Urinary tract tumor	0.00148			ADAL,ADM,ALKBH8,ARHGAP5,BMP6,C2CD2L,CEBPZ,CES2,CPEB2,CXCL2,DNASE2,DOPEY2,EEF2K,EHD3,EHHADH,EZH2,FAAP20,FBXL7,FOSL1,FOXK2,GSPT1,GXYLT1,HIST1H4I,HPS1,HPX,HSP90AA1,HTRA2,ITGB3,LOR,MAPK14,MARCO,MCRS1,MED13,Mt2,NETO2,NLRP12,NUP155,PALLD,PMS1,PSD3,PTGS2,PTPRT,RAD51C,RBM14,RGPD4 (includes others),RNF8,RPS12,RYR1,SERPINA12,SWT1,SYN3,TBC1D2B,TOPORS,TPCN1,TSPO,TTBK1,UBE3C,UCHL1,USP34,VHL,XPO5,ZNF605
Cancer, Organismal Injury and Abnormalities, Renal and Urological Disease	Urinary tract cancer	0.00152			ADAL,ADM,ALKBH8,ARHGAP5,BMP6,C2CD2L,CEBPZ,CES2,CPEB2,CXCL2,DNASE2,DOPEY2,EEF2K,EHD3,EHHADH,EZH2,FAAP20,FBXL7,FOSL1,FOXK2,GSPT1,GXYLT1,HPS1,HPX,HSP90AA1,HTRA2,ITGB3,LOR,MAPK14,MARCO,MED13,Mt2,NETO2,NLRP12,NUP155,PALLD,PMS1,PSD3,PTGS2,PTPRT,RAD51C,RBM14,RGPD4 (includes others),RNF8,RPS12,RYR1,SERPINA12,SWT1,SYN3,TBC1D2B,TOPORS,TPCN1,TSPO,TTBK1,UBE3C,UCHL1,USP34,VHL,XPO5,ZNF605
Cell Cycle, Cellular Development, Reproductive System Development and Function	Senescence of breast cell lines	0.00174			MAPK14,MCRS1,RAD51C
Cellular Assembly and Organization, Cellular Function and Maintenance	Organization of lysosome	0.00177			ABCA1,HOOK1,HOOK3,HPS1,HPS4
Cancer, Organismal Injury and Abnormalities	Urogenital cancer	0.00185			A1CF,ABCA1,ACRBP,ADAL,ADCK5,ADM,AKAP11,ALG10,ALKBH8,AMD1,ANKRD35,ANKRD52,AP1G1,ARHGAP18,ARHGAP32,ARHGAP5,ARL13B,ARMC3,ARMT1,ATG2B,B3GNTL1,BCKDK,BEND6,BMP6,BRD9,BRWD3,C2CD2L,CADM3,CAND1,CAP2,CASD1,CAVIN2,CCDC117,CCDC61,CD300E,CDK20,CDS2,CDYL2,CEBPZ,CEP70,CES2,CHCHD6,CHIC1,CLDN5,CLEC16A,CPEB2,CPNE3,CXCL2,CXorf57,DDIT4,DHX34,DLL4,DNASE2,DOPEY2,DQX1,DYSF,EEA1,EEF2K,EHD3,EHHADH,EMCN,ERC1,ERG,EZH2,FAAP…
Cancer, Hematological Disease, Organismal Injury and Abnormalities	BCR/ABL-negative myeloproliferative disorder	0.00202			ETNK1,EZH2,HOOK1,MYBL2,PTGS2,PTPRT
Cancer, Organismal Injury and Abnormalities	Genitourinary carcinoma	0.00203			A1CF,ABCA1,ADAL,ADCK5,ADM,AKAP11,ALG10,ALKBH8,ANKRD35,ANKRD52,AP1G1,ARHGAP18,ARHGAP32,ARHGAP5,ARL13B,ARMC3,ARMT1,ATG2B,B3GNTL1,BCKDK,BEND6,BMP6,BRD9,BRWD3,C2CD2L,CADM3,CAND1,CAP2,CASD1,CAVIN2,CCDC117,CCDC61,CD300E,CDK20,CDS2,CDYL2,CEBPZ,CEP70,CES2,CHCHD6,CHIC1,CLEC16A,CPEB2,CPNE3,CXCL2,CXorf57,DDIT4,DHX34,DLL4,DNASE2,DOPEY2,DQX1,DYSF,EEA1,EEF2K,EHD3,EHHADH,EMCN,ERC1,ERG,EZH2,FAAP20,FAM20A,FAM91A1…
Cancer, Organismal Injury and Abnormalities, Renal and Urological Disease	Renal Cancer and Tumors	0.00221			ADAL,ADM,ALKBH8,ARHGAP5,BMP6,C2CD2L,CEBPZ,CES2,CPEB2,CXCL2,DNASE2,EHD3,EHHADH,EZH2,FAAP20,FBXL7,FOXK2,GSPT1,GXYLT1,HIST1H4I,HPS1,HSP90AA1,ITGB3,LOR,MAPK14,MARCO,MCRS1,MED13,Mt2,NETO2,NLRP12,NUP155,PALLD,PMS1,PSD3,PTPRT,RBM14,RGPD4 (includes others),RNF8,RPS12,RYR1,SWT1,TOPORS,TSPO,TTBK1,UBE3C,USP34,VHL,XPO5,ZNF605
Cardiovascular Disease, Cardiovascular System Development and Function, Organ Morphology, Organismal Development, Organismal Injury and Abnormalities	Hypertrophy of right ventricle	0.00227			ABCA1,ADA,ERG,PTGS2
Psychological Disorders	Acute psychosis	0.00255			ATP4A,PTGS2
Drug Metabolism, Lipid Metabolism, Small Molecule Biochemistry	Metabolism of prostaglandin E2	0.00255			GPX4,PTGS2
Connective Tissue Disorders, Developmental Disorder, Organismal Injury and Abnormalities, Skeletal and Muscular Disorders	Severe congenital anomaly of skeletal bone	0.00255			PTGS2,ZNF335
Cardiovascular System Development and Function, Organ Morphology, Organismal Development, Skeletal and Muscular System Development and Function	Size of myocardium	0.00255			MAPK14,PTGS2
Cancer, Gastrointestinal Disease, Organismal Injury and Abnormalities	Gastrointestinal neoplasia	0.00286			ABCA1,ACRBP,ADA,ADAL,ADAMTSL5,ADCK5,ADCY4,ADM,AKAP11,ALG10,ALKBH5,ALKBH8,AMD1,ANKRD35,ANKRD52,AP1G1,AP5Z1,APH1B,ARHGAP18,ARHGAP32,ARHGAP5,ARL13B,ARL4D,ARMC3,ARMT1,ATE1,ATG2B,ATP4A,BCKDK,BEND6,BMP6,BRD9,BRWD3,C11orf84,C21orf91,C2CD2L,C4orf45,CADM3,CAMSAP2,CAP2,CAPN3,CARD14,CASD1,CATSPERG,CAVIN2,CBX6,CCDC117,CCDC61,CCDC77,CDK20,CDS2,CDYL2,CEBPZ,CEP70,CEP72,CES2,CHIC1,CHORDC1,CHPF2,CLDN5,CLEC16A,CLT…
Organ Morphology, Organismal Injury and Abnormalities, Reproductive System Development and Function, Reproductive System Disease	Abnormal morphology of placenta	0.00307			ABCA1,ADA,ADM,CUL4B,ITGB3,MAPK14,MED1,PEG10,WNT2
Cancer, Organismal Injury and Abnormalities, Renal and Urological Disease	Renal cell carcinoma	0.00351			ADAL,ADM,ALKBH8,ARHGAP5,BMP6,C2CD2L,CEBPZ,CPEB2,CXCL2,DNASE2,EHD3,EHHADH,EZH2,FAAP20,FBXL7,FOXK2,GSPT1,GXYLT1,HPS1,ITGB3,MARCO,MED13,Mt2,NETO2,NLRP12,NUP155,PALLD,PMS1,PSD3,PTPRT,RBM14,RGPD4 (includes others),RNF8,RPS12,RYR1,SWT1,TOPORS,TSPO,TTBK1,UBE3C,USP34,VHL,XPO5,ZNF605
Cancer, Gastrointestinal Disease, Hepatic System Disease, Organismal Injury and Abnormalities	Liver carcinoma	0.00366			A1CF,ABCA1,ACRBP,ADA,ADAL,ADAMTSL5,ADCY4,ALKBH8,ANKRD35,AP1G1,AP5Z1,ARHGAP5,ARL13B,ARL4D,ARMC3,ATE1,ATG2B,ATP4A,B3GNT7,BMP6,BRWD3,CADM3,CAP2,CASD1,CAVIN2,CBX6,CCDC12,CCNT1,CDYL2,CEBPZ,CES2,CHORDC1,CLEC16A,CPEB2,CPNE3,CPSF6,CXCL2,Cyp2b13/Cyp2b9,DDIT4,DGKA,DHX34,DNASE2,DOPEY2,DYSF,EEF2K,EHD3,ERG,EZH2,FAIM,FBXL7,FCHSD2,GALE,GATD1,GGT5,GPATCH2,GPRIN3,GTF2F2,GTPBP3,GXYLT1,GZF1,GZMK,HEATR5B,HIRA,HMGCS1…
Organ Morphology, Renal and Urological System Development and Function	Morphology of renal tubule	0.00378			AKAP11,EHD3,FAM20A,HP,Mt2,PTGS2,VHL,WNT9B
Cancer, Gastrointestinal Disease, Organismal Injury and Abnormalities	Colon adenocarcinoma	0.00381			ACRBP,ADA,ADAL,ADAMTSL5,ADCK5,ADCY4,ADM,ALG10,ANKRD35,ANKRD52,AP5Z1,ARHGAP5,ARL13B,ARMT1,ATE1,ATG2B,ATP4A,BCKDK,BRD9,C21orf91,C2CD2L,C4orf45,CADM3,CAMSAP2,CAPN3,CASD1,CATSPERG,CAVIN2,CBX6,CCDC117,CDYL2,CEBPZ,CES2,CHPF2,CLEC16A,CLTB,CPEB2,CPSF6,CTCFL,CUL4B,DDHD2,DDX3Y,DGKA,DLL4,DNAJC11,DOPEY2,DUOXA1,DYSF,EEF2KMT,EHHADH,ELOVL1,FAM117B,FAM91A1,FBXO30,FCHSD2,GGT5,GSE1,GXYLT1,HCFC2,HEATR5B,HOMEZ,HOOK3…
Cardiovascular System Development and Function, Organismal Development	Patterning of vasculature	0.00384			DLL4,MAML1,PPP3R1,TBX1,VHL
Cancer, Organismal Injury and Abnormalities, Renal and Urological Disease	Renal cancer	0.00385			ADAL,ADM,ALKBH8,ARHGAP5,BMP6,C2CD2L,CEBPZ,CES2,CPEB2,CXCL2,DNASE2,EHD3,EHHADH,EZH2,FAAP20,FBXL7,FOXK2,GSPT1,GXYLT1,HPS1,HSP90AA1,ITGB3,LOR,MAPK14,MARCO,MED13,Mt2,NETO2,NLRP12,NUP155,PALLD,PMS1,PSD3,PTPRT,RBM14,RGPD4 (includes others),RNF8,RPS12,RYR1,SWT1,TOPORS,TSPO,TTBK1,UBE3C,USP34,VHL,XPO5,ZNF605
Gastrointestinal Disease, Hepatic System Disease, Organismal Injury and Abnormalities	Intrahepatic cholestasis	0.00397			ADA,HPX,LBP,MGST2,SLC12A2,SLC35A1
Cancer, Organismal Injury and Abnormalities	B-cell lymphomagenesis	0.00419			UBE3A,UCHL1
Cell-To-Cell Signaling and Interaction, Cellular Compromise, Neurological Disease, Organismal Injury and Abnormalities	Damage of dopaminergic neurons	0.00419			DLL4,Mt2
Cell Death and Survival	Killing of Listeria monocytogenes 10403S	0.00419			SCARB2,VSIG4
Organ Morphology, Respiratory System Development and Function, Tissue Morphology	Quantity of AT2 cells	0.00419			ABCA1,MAPK14
Cell Morphology, Cellular Assembly and Organization, Cellular Compromise, Cellular Function and Maintenance	Shrinkage of microtubules	0.00419			TTBK2,VHL
Cancer, Gastrointestinal Disease, Organismal Injury and Abnormalities	Gastrointestinal adenocarcinoma	0.00485			ABCA1,ACRBP,ADA,ADAL,ADAMTSL5,ADCK5,ADCY4,ADM,ALG10,ANKRD35,ANKRD52,AP5Z1,ARHGAP32,ARHGAP5,ARL13B,ARMT1,ATE1,ATG2B,ATP4A,BCKDK,BRD9,C11orf84,C21orf91,C2CD2L,C4orf45,CADM3,CAMSAP2,CAPN3,CASD1,CATSPERG,CAVIN2,CBX6,CCDC117,CDYL2,CEBPZ,CES2,CHPF2,CLEC16A,CLTB,CPEB2,CPSF6,CTCFL,CUL4B,DDHD2,DDX3Y,DGKA,DLL4,DNAJC11,DOPEY2,DQX1,DUOXA1,DYSF,EEF2K,EEF2KMT,EHD3,EHHADH,ELOVL1,EZH2,FAM117B,FAM91A1,FBXO30,FCHS…
Cell-To-Cell Signaling and Interaction, Hematological System Development and Function, Immune Cell Trafficking, Inflammatory Response	Adhesion of dendritic cells	0.00498			ICAM2,ICOS,MARCO
Cell Morphology, Nervous System Development and Function, Tissue Morphology	Morphology of ganglion cells	0.00498			HTRA2,MAG,NTF4
Cancer, Gastrointestinal Disease, Hepatic System Disease, Organismal Injury and Abnormalities	Liver cancer	0.0053			A1CF,ABCA1,ACRBP,ADA,ADAL,ADAMTSL5,ADCY4,ALKBH8,ANKRD35,AP1G1,AP5Z1,ARHGAP5,ARL13B,ARL4D,ARMC3,ATE1,ATG2B,ATP4A,B3GNT7,BMP6,BRWD3,CADM3,CAP2,CASD1,CAVIN2,CBX6,CCDC12,CCNT1,CDYL2,CEBPZ,CES2,CHORDC1,CLEC16A,CPEB2,CPNE3,CPSF6,CXCL2,Cyp2b13/Cyp2b9,DDIT4,DGKA,DHX34,DNASE2,DOPEY2,DYSF,EEF2K,EHD3,ERG,EZH2,FAIM,FBXL7,FCHSD2,GALE,GATD1,GGT5,GPATCH2,GPRIN3,GTF2F2,GTPBP3,GXYLT1,GZF1,GZMK,HEATR5B,HIRA,HMGCS1…
Organismal Injury and Abnormalities	Hydrops fetalis	0.00535			ADM,LHX2,PIGC,TBX1,THSD1
Cancer, Organismal Injury and Abnormalities, Reproductive System Disease	Female genital neoplasm	0.00543			A1CF,ABCA1,ACRBP,ADM,AKAP11,ALG10,ANKRD52,AP1G1,ARHGAP32,ARL13B,ARL4D,ARMC3,ATG2B,BMP6,BRWD3,CADM3,CAND1,CAP2,CASD1,CAVIN2,CCDC61,CD300E,CDK20,CDS2,CEBPZ,CEP70,CES2,CHCHD6,CLDN5,CLEC16A,CPNE3,CXorf57,DLL4,DOPEY2,DQX1,DYSF,EEA1,EMCN,ERG,EZH2,FAM20A,FAM91A1,FLOT1,FYTTD1,GALE,GGT5,GSPT2,GZMK,HEATR5B,HIRA,HOOK3,HP,HPX,HSP90AA1,HSPH1,HTRA2,ICOS,IFRD1,IFT43,IGFBP2,IQCK,IRX1,ITGB3,JARID2,KANK3,KIAA1324L…
Cancer, Gastrointestinal Disease, Organismal Injury and Abnormalities	Colorectal adenocarcinoma	0.00548			ACRBP,ADA,ADAL,ADAMTSL5,ADCK5,ADCY4,ADM,ALG10,ANKRD35,ANKRD52,AP5Z1,ARHGAP32,ARHGAP5,ARL13B,ARMT1,ATE1,ATG2B,ATP4A,BCKDK,BRD9,C21orf91,C2CD2L,C4orf45,CADM3,CAMSAP2,CAPN3,CASD1,CATSPERG,CAVIN2,CBX6,CCDC117,CDYL2,CEBPZ,CES2,CHPF2,CLEC16A,CLTB,CPEB2,CPSF6,CTCFL,CUL4B,DDHD2,DDX3Y,DGKA,DLL4,DNAJC11,DOPEY2,DUOXA1,DYSF,EEF2KMT,EHHADH,ELOVL1,FAM117B,FAM91A1,FBXO30,FCHSD2,GGT5,GSE1,GXYLT1,HCFC2,HEATR5B,HI…
Cell-To-Cell Signaling and Interaction, Nervous System Development and Function	Inhibitory postsynaptic current	0.00579			LEPR,LHX6,NOVA2,PTGS2,SYN3
Carbohydrate Metabolism, Molecular Transport	Efflux of carbohydrate	0.00588			ABCA1,PCYT1A,PTGS2
Amino Acid Metabolism, Post-Translational Modification, Small Molecule Biochemistry	Acetylation of amino acids	0.0062			EHHADH,PCK1
Antigen Presentation, Cell-To-Cell Signaling and Interaction, Inflammatory Response	Antigen presentation by bone marrow-derived dendritic cells	0.0062			HSP90AA1,ICOS
Cardiovascular System Development and Function	Binding of microvessel	0.0062			CXCL2,ST3GAL4
Cellular Development, Connective Tissue Development and Function, Tissue Development	Differentiation of ameloblasts	0.0062			LHX6,NTF4
Cellular Development, Cellular Growth and Proliferation, Hematological System Development and Function, Hematopoiesis, Tissue Development	Differentiation of megakaryocyte/erythrocyte lineage-restricted progenitor cells	0.0062			DLL4,ICAM2
Cardiovascular System Development and Function, Cell Cycle, Skeletal and Muscular System Development and Function	Mitosis of cardiomyocytes	0.0062			JARID2,MAPK14
Cell Death and Survival	Necroptosis of colorectal cancer cell lines	0.0062			HTRA2,UCHL1
Cell Morphology, Hair and Skin Development and Function	Pigmentation of melanoma cell lines	0.0062			HPS1,HPS4
Cancer, Gastrointestinal Disease, Organismal Injury and Abnormalities	Primary oral squamous cell carcinoma	0.0062			HSP90AA1,PTGS2
Cancer, Gastrointestinal Disease, Organismal Injury and Abnormalities	Soft palate squamous cell carcinoma	0.0062			HSP90AA1,PTGS2
Gene Expression	Initiation of transcription of RNA	0.00625			MED1,MED13,RRN3,TAF2,TAF7
Cancer, Organismal Injury and Abnormalities	Clear-cell adenocarcinoma	0.00631			ADAL,ALKBH8,ARHGAP5,C2CD2L,CEBPZ,CPEB2,DNASE2,EHD3,EHHADH,EZH2,FAAP20,FBXL7,FOXK2,GXYLT1,HPS1,HSP90AA1,IGFBP2,ITGB3,MARCO,MED13,NETO2,NLRP12,NUP155,PALLD,PMS1,PSD3,PTPRT,RGPD4 (includes others),RNF8,RPS12,RYR1,SWT1,TOPORS,TTBK1,UBE3C,USP34,VHL,ZNF605
Digestive System Development and Function, Embryonic Development, Organ Development, Organismal Development, Respiratory System Development and Function, Tissue Development	Development of pharynx	0.00688			LHX2,RIPPLY3,TBX1
Cell Cycle	Mitosis of muscle cells	0.00688			BMP6,JARID2,MAPK14
Cancer, Organismal Injury and Abnormalities, Reproductive System Disease	Tumorigenesis of reproductive tract	0.00697			A1CF,ABCA1,ACRBP,ADM,AKAP11,ALG10,ANKRD52,AP1G1,ARHGAP32,ARL13B,ARL4D,ARMC3,ATG2B,BMP6,BRWD3,CADM3,CAND1,CAP2,CASD1,CAVIN2,CCDC61,CD300E,CDK20,CDS2,CEBPZ,CEP70,CES2,CHCHD6,CLDN5,CLEC16A,CPNE3,CXorf57,DLL4,DOPEY2,DQX1,DYSF,EEA1,EMCN,ERG,EZH2,FAM20A,FAM91A1,FLOT1,FYTTD1,GALE,GGT5,GSPT2,GZMK,HEATR5B,HIRA,HOOK3,HP,HPX,HSP90AA1,HSPH1,HTRA2,IFRD1,IFT43,IGFBP2,IQCK,IRX1,ITGB3,JARID2,KANK3,KIAA1324L,LAD1…
Cancer, Organismal Injury and Abnormalities, Reproductive System Disease	Female genital tract cancer	0.00721			A1CF,ABCA1,ACRBP,ADM,AKAP11,ALG10,ANKRD52,AP1G1,ARHGAP32,ARL13B,ARMC3,ATG2B,BMP6,BRWD3,CADM3,CAND1,CAP2,CASD1,CCDC61,CD300E,CDK20,CDS2,CEBPZ,CEP70,CES2,CHCHD6,CLDN5,CLEC16A,CPNE3,CXorf57,DLL4,DOPEY2,DQX1,DYSF,EEA1,EMCN,ERG,EZH2,FAM20A,FAM91A1,FLOT1,FYTTD1,GALE,GGT5,GSPT2,GZMK,HEATR5B,HIRA,HOOK3,HP,HPX,HSP90AA1,HSPH1,HTRA2,ICOS,IFRD1,IFT43,IGFBP2,IQCK,IRX1,ITGB3,JARID2,KANK3,KIAA1324L,LAD1,LARP6,L…
Cancer, Organismal Injury and Abnormalities	Cancer of secretory structure	0.00723			A1CF,ABCA1,ADCK5,AKAP11,ALG10,AMD1,ANKRD35,ANKRD52,AP1G1,ARHGAP18,ARHGAP32,ARHGAP5,ARMT1,ATP4A,B3GNTL1,BCKDK,BEND6,BMP6,BRD9,C2CD2L,CADM3,CAND1,CASD1,CAVIN2,CCDC117,CDK20,CDYL2,CENPO,CES2,CHIC1,CLEC16A,CPEB2,CUL4B,DDI2,DDIT4,DHX34,DLL4,DNAJB14,DOPEY2,DUOXA1,DYSF,EEF2K,EHD3,EHHADH,ELOVL1,ERC1,ERG,EVI2B,EZH2,FBXL7,FBXO30,GGT5,GIPC3,GPRIN3,GTPBP3,GXYLT1,HEATR5B,HHIPL1,HIRA,HMGCS1,HP,HPS4,HSP90AA1,HS…
Cancer, Gastrointestinal Disease, Organismal Injury and Abnormalities	Tumorigenesis of digestive organ tumor	0.00775			ABCA1,ACRBP,ADA,ADAL,ADAMTSL5,ADCK5,ADCY4,ADM,ALG10,ANKRD35,ANKRD52,AP5Z1,ARHGAP32,ARHGAP5,ARL13B,ARMT1,ATE1,ATG2B,ATP4A,BCKDK,BRD9,C21orf91,C2CD2L,C4orf45,CADM3,CAMSAP2,CAPN3,CASD1,CATSPERG,CAVIN2,CBX6,CCDC117,CDYL2,CEBPZ,CES2,CHPF2,CLEC16A,CLTB,CPEB2,CPSF6,CTCFL,CUL4B,DDHD2,DDX3Y,DGKA,DLL4,DNAJC11,DOPEY2,DQX1,DUOXA1,DYSF,EEF2K,EEF2KMT,EHD3,EHHADH,ELOVL1,FAM117B,FAM91A1,FBXO30,FCHSD2,GGT5,GSE1,G…
Gastrointestinal Disease, Hepatic System Disease, Hereditary Disorder, Organismal Injury and Abnormalities	Progressive familial intrahepatic cholestasis type 1	0.00779			HPX,LBP,MGST2,SLC12A2,SLC35A1
Behavior	Aggressive behavior toward mice	0.00797			ARHGAP32,MAG,SYN3
Cellular Movement, Renal and Urological System Development and Function	Cell movement of kidney cells	0.00797			CXCL2,ITGB3,VHL
Cancer, Organismal Injury and Abnormalities, Renal and Urological Disease	Renal clear cell adenocarcinoma	0.00822			ADAL,ALKBH8,ARHGAP5,C2CD2L,CEBPZ,CPEB2,DNASE2,EHD3,EHHADH,EZH2,FAAP20,FBXL7,FOXK2,GXYLT1,HPS1,ITGB3,MARCO,MED13,NETO2,NLRP12,NUP155,PALLD,PMS1,PSD3,PTPRT,RGPD4 (includes others),RNF8,RPS12,RYR1,SWT1,TOPORS,TTBK1,UBE3C,USP34,VHL,ZNF605
Cancer, Organismal Injury and Abnormalities, Reproductive System Disease	Tumorigenesis of genital tumor	0.00828			A1CF,ABCA1,ADM,AKAP11,ALG10,ANKRD52,AP1G1,ARHGAP32,ARL13B,ARMC3,ATG2B,BMP6,BRWD3,CADM3,CAND1,CAP2,CASD1,CCDC61,CD300E,CDK20,CDS2,CEBPZ,CEP70,CES2,CHCHD6,CLEC16A,CPNE3,CXorf57,DOPEY2,DQX1,DYSF,EEA1,EMCN,EZH2,FAM20A,FAM91A1,FLOT1,FYTTD1,GGT5,GSPT2,HEATR5B,HIRA,HOOK3,HP,HSP90AA1,HSPH1,HTRA2,ICOS,IFRD1,IFT43,IGFBP2,IQCK,IRX1,ITGB3,JARID2,KIAA1324L,LARP6,LECT2,LENG8,LONRF3,LRRC8C,MAG,MAGEE1,MCRS1,META…
Molecular Transport	Nuclear export of molecule	0.00838			ALKBH5,FYTTD1,Ifi27,NUP155,UHMK1,XPO5
Auditory Disease, Auditory and Vestibular System Development and Function, Cell Morphology, Organ Morphology, Organismal Development, Organismal Injury and Abnormalities	Abnormal morphology of marginal stria vascularis cells	0.00856			SCARB2,SLC12A2
Cell Morphology, Organ Morphology, Skeletal and Muscular Disorders, Skeletal and Muscular System Development and Function, Tissue Morphology	Abnormal morphology of sarcolemma	0.00856			CAPN3,DYSF
Connective Tissue Disorders, Developmental Disorder, Neurological Disease, Organismal Injury and Abnormalities, Skeletal and Muscular Disorders	Congenital microcephaly	0.00856			BRWD3,WDR73
Cardiovascular System Development and Function, Organismal Development, Tissue Morphology	Outgrowth of microvessel	0.00856			BMP6,PTGS2
Molecular Transport, RNA Trafficking	Export of RNA	0.00894			ALKBH5,FYTTD1,NUP155,RGPD4 (includes others),XPO5
Cancer, Organismal Injury and Abnormalities, Reproductive System Disease	Female genital tract adenocarcinoma	0.00898			ABCA1,ADM,AKAP11,ALG10,ANKRD52,AP1G1,ARHGAP32,ARL13B,ARMC3,ATG2B,BMP6,BRWD3,CAND1,CAP2,CASD1,CD300E,CDK20,CDS2,CEBPZ,CEP70,CES2,CHCHD6,CLDN5,CLEC16A,CPNE3,CXorf57,DOPEY2,DQX1,DYSF,EEA1,EMCN,ERG,EZH2,FAM20A,FAM91A1,FLOT1,FYTTD1,GALE,GGT5,GSPT2,GZMK,HEATR5B,HOOK3,HP,HSP90AA1,HSPH1,HTRA2,IFRD1,IFT43,IGFBP2,IQCK,IRX1,ITGB3,JARID2,KIAA1324L,LAD1,LARP6,LECT2,LENG8,LONRF3,LRRC8C,MAG,MAGEE1,MCRS1,METAP1,…
Cellular Compromise, Cellular Function and Maintenance	Endoplasmic reticulum stress response	0.00941			Calr4,ERO1A,FLOT1,HSP90AA1,HSPH1,PARP16,TMEM33,UCHL1,WFS1,YOD1
Cancer, Organismal Injury and Abnormalities	Tumorigenesis of adenocarcinoma	0.00952			ABCA1,ADAL,ADCY4,ADM,ALKBH8,ANKRD52,AP5Z1,ARHGAP32,ARHGAP5,ATG2B,BMP6,C2CD2L,CAND1,CASD1,CDK20,CDS2,CEBPZ,CES2,CHCHD6,CPEB2,CUL4B,CXCL2,DGKA,DNASE2,DYSF,EHD3,EHHADH,EZH2,FAAP20,FBXL7,FLOT1,FOXK2,GGT5,GPRIN3,GSPT1,GXYLT1,HOMEZ,HPS1,HSP90AA1,HTRA2,IFRD1,IGFBP2,ITGB3,KIAA1324L,LARP6,LONRF3,MAD2L2,MAG,MAGEE1,MAML1,MAPK14,MARCO,MCRS1,MED13,Mt2,MTFR2,MYBL2,MYCL,MYO6,NETO2,NIPA2,NLRP12,NOXRED1,NUP155,OR…
Connective Tissue Disorders, Organismal Injury and Abnormalities, Skeletal and Muscular Disorders, Tissue Morphology	Hip fracture	0.00955			ATP4A,ITGB3,PTGS2,TSPO
Organ Morphology, Organismal Development	Mass of genitourinary system	0.00995			ABCA1,ADA,ADM,ALKBH5,ATE1,Bmyc,CTCFL,EHD3,IGFBP2,MAD2L2,Mt2,PCK1,PTGS2,SERPINA12,SSFA2,UBE3A
Developmental Disorder, Hereditary Disorder, Organismal Injury and Abnormalities, Skeletal and Muscular Disorders	Autosomal recessive congenital myopathy	0.0104			CAPN3,DYSF,RYR1
Cell-To-Cell Signaling and Interaction, Cellular Assembly and Organization, Cellular Development, Cellular Function and Maintenance, Cellular Growth and Proliferation, Nervous System Development and Function, Tissue Development	Maturation of synapse	0.0104			ITGB3,NTF4,SLC12A2
Cancer, Gastrointestinal Disease, Organismal Injury and Abnormalities	Colorectal carcinoma	0.0112			ACRBP,ADA,ADAL,ADAMTSL5,ADCK5,ADCY4,ADM,ALG10,ANKRD35,ANKRD52,AP5Z1,ARHGAP32,ARHGAP5,ARL13B,ARMT1,ATE1,ATG2B,ATP4A,BCKDK,BRD9,C21orf91,C2CD2L,C4orf45,CADM3,CAMSAP2,CAPN3,CASD1,CATSPERG,CAVIN2,CBX6,CCDC117,CDYL2,CEBPZ,CES2,CHPF2,CLEC16A,CLTB,CPEB2,CPSF6,CTCFL,CUL4B,DDHD2,DDX3Y,DGKA,DLL4,DNAJC11,DOPEY2,DUOXA1,DYSF,EEF2KMT,EHHADH,ELOVL1,FAM117B,FAM91A1,FBXO30,FCHSD2,GGT5,GSE1,GXYLT1,HCFC2,HEATR5B,HI…
Hematological System Development and Function, Hypersensitivity Response, Immune Cell Trafficking, Inflammatory Response, Tissue Development	Accumulation of Th2 cells	0.0113			EZH2,RGS16
Cell-To-Cell Signaling and Interaction, Nervous System Development and Function	Activation of spinal neuron	0.0113			MAG,PTGS2
Cell Morphology, Cell-To-Cell Signaling and Interaction, Cellular Function and Maintenance, Nervous System Development and Function	Depolarization of pyramidal neurons	0.0113			NTF4,SLC12A2
Lipid Metabolism, Molecular Transport, Small Molecule Biochemistry	Deposition of cholesterol	0.0113			ABCA1,MARCO
Cellular Assembly and Organization	Distribution of lysosome	0.0113			HOOK3,PRICKLE1
Metabolic Disease, Neurological Disease, Organismal Injury and Abnormalities, Psychological Disorders	Early stage Alzheimer disease	0.0113			BMP6,PTGS2
Developmental Disorder, Hereditary Disorder, Organismal Functions, Organismal Injury and Abnormalities, Skeletal and Muscular Disorders	Limb girdle muscular dystrophy type 1	0.0113			DYSF,TNPO3
Post-Translational Modification	Sialylation of protein	0.0113			ST3GAL4,UBE3A
Hereditary Disorder, Neurological Disease, Organismal Injury and Abnormalities, Skeletal and Muscular Disorders	Autosomal recessive hereditary spastic paraplegia	0.0113			AP5Z1,DDHD2,MAG,UCHL1
Lipid Metabolism, Molecular Transport, Small Molecule Biochemistry	Accumulation of fat	0.0118			IFRD1,MED1,SLC40A1
Organ Morphology, Organismal Injury and Abnormalities, Renal and Urological Disease, Renal and Urological System Development and Function	Abnormal morphology of renal tubule	0.0121			AKAP11,EHD3,FAM20A,HP,Mt2,PTGS2,WNT9B
Cancer, Organismal Injury and Abnormalities, Reproductive System Disease	Endometrial cancer	0.0122			A1CF,ADM,AKAP11,ALG10,ANKRD52,AP1G1,ARL13B,ARMC3,ATG2B,BMP6,BRWD3,CADM3,CAND1,CAP2,CCDC61,CD300E,CEBPZ,CEP70,CES2,CLDN5,CLEC16A,CPNE3,CXorf57,DOPEY2,DQX1,DYSF,EEA1,EMCN,ERG,EZH2,FAM20A,FAM91A1,FYTTD1,GALE,GSPT2,GZMK,HEATR5B,HIRA,HOOK3,HP,HSP90AA1,HSPH1,IFRD1,IFT43,IQCK,IRX1,ITGB3,JARID2,LAD1,LECT2,LENG8,LRRC8C,METAP1,METTL15,MMP24,MYBL2,MYL9,NETO2,NOVA2,OR5M11,PALLD,PALMD,PCYT1A,PDS5B,PHF8,POP1,P…
Developmental Disorder, Hereditary Disorder, Ophthalmic Disease, Organismal Injury and Abnormalities	Autosomal recessive congenital eye anomaly	0.0131			GMPPA,HPS1,HPS4,SALL2,SLC4A11
Cell Cycle, Cellular Development, Connective Tissue Development and Function	Premature senescence of fibroblast cell lines	0.0133			MAPK14,MCRS1,MYBL2
Cell-To-Cell Signaling and Interaction, Nervous System Development and Function, Skeletal and Muscular System Development and Function	Action potential of muscle cells	0.0143			RGS4,ST3GAL4
Developmental Disorder, Hereditary Disorder, Organismal Functions, Organismal Injury and Abnormalities, Skeletal and Muscular Disorders	Autosomal recessive limb girdle muscular dystrophy	0.0143			CAPN3,DYSF
Cellular Compromise	Degradation of actin stress fibers	0.0143			MAPK14,PPM1F
Carbohydrate Metabolism, Lipid Metabolism, Molecular Transport, Small Molecule Biochemistry	Efflux of phosphatidylcholine	0.0143			ABCA1,PCYT1A
Cell-To-Cell Signaling and Interaction, Nervous System Development and Function	Endocochlear potential	0.0143			SCARB2,SLC4A11
Cardiovascular System Development and Function, Tissue Morphology	Relaxation of pulmonary artery	0.0143			ADM,ITGB3
Cancer, Organismal Injury and Abnormalities	Transformation of mammary epithelial cells	0.0143			WNT11,WNT2
Connective Tissue Disorders, Organismal Injury and Abnormalities	Severe connective tissue disorder	0.0143			PTGS2,WNT11,WNT9B,ZNF335
Organismal Development	Outgrowth of organism	0.0149			CXCL2,TBX1,VHL
Cellular Assembly and Organization	Transport of endosomes	0.0155			ABCA1,AP5Z1,HOOK1,HOOK3
Hair and Skin Development and Function	Pallor	0.0162			ATE1,CUL4B,LHX2,MAPK14,PCK1,PDS5B,SLC19A1
Cell Death and Survival	Apoptosis of spermatocytes	0.0166			ALKBH5,ATE1,GPX4
Lipid Metabolism, Molecular Transport, Small Molecule Biochemistry	Deposition of lipid	0.0166			ABCA1,MARCO,PCK1,PCYT1A
Hereditary Disorder, Neurological Disease, Organismal Injury and Abnormalities	Autosomal recessive peripheral neuropathy	0.0175			AP5Z1,DDHD2,DYSF,MAG,UCHL1
Cell Cycle	Arrest in G2 phase of epithelial cells	0.0176			EEF2K,MAPK14
Embryonic Development, Nervous System Development and Function, Organ Development, Organismal Development, Tissue Development, Visual System Development and Function	Development of retinal pigment epithelium	0.0176			LHX2,MED1
Gastrointestinal Disease	Dyspepsia	0.0176			ATP4A,PTGS2
Cancer, Gastrointestinal Disease, Organismal Injury and Abnormalities	Early stage gastric adenocarcinoma	0.0176			ATP4A,HSP90AA1
Cellular Function and Maintenance, Molecular Transport	Efflux of chloride	0.0176			ADA,SLC12A2
Carbohydrate Metabolism, Lipid Metabolism, Small Molecule Biochemistry	Incorporation of phosphatidic acid	0.0176			ETNK1,PCYT1A
Embryonic Development, Organ Development, Organ Morphology, Organismal Development, Skeletal and Muscular System Development and Function, Tissue Development	Morphogenesis of muscle organ	0.0176			CAPN3,TBX1
Cancer, Organismal Injury and Abnormalities	Nonmetastatic head and neck squamous cell carcinoma	0.0176			HSP90AA1,PTGS2
Cellular Development, Cellular Growth and Proliferation, Connective Tissue Development and Function, Hematological System Development and Function, Hematopoiesis, Lymphoid Tissue Structure and Development, Organismal Development, Skeletal and Muscular System Development and Function, Tissue Development	Osteoclastogenesis of PBMCs	0.0176			ADM,ITGB3
Organ Morphology, Organismal Injury and Abnormalities, Reproductive System Development and Function, Reproductive System Disease	Paleness of placenta	0.0176			CUL4B,ITGB3
Cellular Movement, Hematological System Development and Function, Hypersensitivity Response, Immune Cell Trafficking	Transmigration of eosinophils	0.0176			CCL24,ICAM2
Amino Acid Metabolism, Drug Metabolism, Molecular Transport, Small Molecule Biochemistry, Vitamin and Mineral Metabolism	Transport of folic acid	0.0176			FOLR2,SLC19A1
Cellular Assembly and Organization	Transport of sorting endosomes	0.0176			HOOK1,HOOK3
Cardiovascular System Development and Function, Organismal Development	Patterning of blood vessel	0.0178			DLL4,PPP3R1,TBX1,VHL
Cellular Movement, Hematological System Development and Function, Immune Cell Trafficking	Transmigration of granulocytes	0.0178			CCL24,CXCL2,ICAM2,ITGB3
Lipid Metabolism, Small Molecule Biochemistry	Synthesis of leukotriene	0.0184			ADA,GGT5,LEPR,MGST2,PTGS2
Cancer, Organismal Injury and Abnormalities, Reproductive System Disease	Genital tract cancer	0.0186			A1CF,ABCA1,ACRBP,ADCK5,ADM,AKAP11,ALG10,AMD1,ANKRD35,ANKRD52,AP1G1,ARHGAP18,ARHGAP32,ARHGAP5,ARL13B,ARMC3,ARMT1,ATG2B,B3GNTL1,BCKDK,BEND6,BMP6,BRD9,BRWD3,CADM3,CAND1,CAP2,CASD1,CAVIN2,CCDC117,CCDC61,CD300E,CDK20,CDS2,CDYL2,CEBPZ,CEP70,CES2,CHCHD6,CHIC1,CLDN5,CLEC16A,CPNE3,CXorf57,DDIT4,DHX34,DLL4,DOPEY2,DQX1,DYSF,EEA1,EEF2K,EHD3,EMCN,ERC1,ERG,EZH2,FAM20A,FAM91A1,FBXL7,FBXO30,FLOT1,FYTTD1,GALE,GGT…
Organ Morphology, Organismal Injury and Abnormalities, Renal and Urological Disease, Renal and Urological System Development and Function	Nephromegaly	0.0191			EHD3,LEPR,Mt2,PTGS2
Cancer, Organismal Injury and Abnormalities	Breast or colorectal cancer	0.0192			ABCA1,ACRBP,ADA,ADAL,ADAMTSL5,ADCK5,ADCY4,ADM,AKAP11,ALG10,ANKRD35,ANKRD52,AP5Z1,ARHGAP32,ARHGAP5,ARL13B,ARMC3,ARMT1,ATE1,ATG2B,ATP4A,B3GNTL1,BCKDK,BMP6,BRD9,C17orf49,C21orf91,C2CD2L,C4orf45,CADM3,CAMSAP2,CAPN3,CASD1,CATSPERG,CAVIN2,CBX6,CCDC117,CCNT1,CDYL2,CEBPZ,CEP72,CES2,CHPF2,CHST7,CLEC16A,CLTB,CPEB2,CPSF6,CTCFL,CUL4B,CXCL2,CXorf57,DDHD2,DDIT4,DDX3Y,DGKA,DHRS13,DLL4,DNAJC11,DNALI1,DOPEY2,DUOX…
Embryonic Development, Hematological System Development and Function, Lymphoid Tissue Structure and Development, Organ Development, Organismal Development, Tissue Development	Organogenesis of lymphoid tissue	0.0195			ADM,DLL4,SOX18,TBX1,TOX
Cancer, Organismal Injury and Abnormalities	Pelvic tumor	0.0197			A1CF,ABCA1,ACRBP,ADCK5,ADM,AKAP11,ALG10,AMD1,ANKRD35,ANKRD52,AP1G1,ARHGAP18,ARHGAP32,ARHGAP5,ARL13B,ARMC3,ARMT1,ATG2B,B3GNTL1,BCKDK,BEND6,BMP6,BRD9,BRWD3,CADM3,CAND1,CAP2,CASD1,CAVIN2,CCDC117,CCDC61,CD300E,CDK20,CDS2,CDYL2,CEBPZ,CEP70,CES2,CHCHD6,CHIC1,CLDN5,CLEC16A,CPNE3,CXorf57,DDIT4,DHX34,DLL4,DOPEY2,DQX1,DYSF,EEA1,EEF2K,EHD3,EMCN,ERC1,ERG,EZH2,FAM20A,FAM91A1,FBXL7,FBXO30,FLOT1,FOSL1,FYTTD1,GA…
Protein Trafficking	Targeting of protein	0.0197			FOLR2,HPS4,Ifi27,MYO6,SCARB2,TSPO,UHMK1,XPO5
Renal and Urological System Development and Function	Morphology of urinary system	0.0201			ABCA1,ADM,AKAP11,Cd209b,EHD3,FAM20A,HP,IGFBP2,LEPR,Mt2,PTGS2,SALL2,SCARB2,VHL,WNT11,WNT9B
Cell Signaling	Androgen receptor signaling pathway	0.0202			MED1,MED13,UBE3A
Infectious Diseases	Reactivation of virus	0.0202			EZH2,HIRA,MAPK14
Cell-To-Cell Signaling and Interaction, Hematological System Development and Function, Immune Cell Trafficking	Adhesion of antigen presenting cells	0.0205			ICAM2,ICOS,MARCO,PTGS2
Cellular Function and Maintenance, Hematological System Development and Function	Function of Th2 cells	0.0205			ICOS,POU2AF1,RGS16,SLAMF6
Inflammatory Disease, Inflammatory Response, Skeletal and Muscular Disorders	Inflammation of muscle	0.0205			CAPN3,DYSF,ICOS,ITGB3
Cancer, Organismal Injury and Abnormalities	Pelvic cancer	0.0206			A1CF,ABCA1,ACRBP,ADCK5,ADM,AKAP11,ALG10,AMD1,ANKRD35,ANKRD52,AP1G1,ARHGAP18,ARHGAP32,ARHGAP5,ARL13B,ARMC3,ARMT1,ATG2B,B3GNTL1,BCKDK,BEND6,BMP6,BRD9,BRWD3,CADM3,CAND1,CAP2,CASD1,CAVIN2,CCDC117,CCDC61,CD300E,CDK20,CDS2,CDYL2,CEBPZ,CEP70,CES2,CHCHD6,CHIC1,CLDN5,CLEC16A,CPNE3,CXorf57,DDIT4,DHX34,DLL4,DOPEY2,DQX1,DYSF,EEA1,EEF2K,EHD3,EMCN,ERC1,ERG,EZH2,FAM20A,FAM91A1,FBXL7,FBXO30,FLOT1,FOSL1,FYTTD1,GA…
Organ Morphology, Renal and Urological System Development and Function	Morphology of kidney	0.0208			ABCA1,ADM,AKAP11,Cd209b,EHD3,FAM20A,HP,IGFBP2,LEPR,Mt2,PTGS2,SALL2,VHL,WNT11,WNT9B
Cancer, Organismal Injury and Abnormalities, Reproductive System Disease	Uterine tumor	0.0209			A1CF,ADM,AKAP11,ALG10,ANKRD52,AP1G1,ARL13B,ARL4D,ARMC3,ATG2B,BMP6,BRWD3,CADM3,CAND1,CAP2,CAVIN2,CCDC61,CD300E,CEBPZ,CEP70,CES2,CLDN5,CLEC16A,CPNE3,CXorf57,DOPEY2,DQX1,DYSF,EEA1,EMCN,ERG,EZH2,FAM20A,FAM91A1,FYTTD1,GALE,GSPT2,GZMK,HEATR5B,HIRA,HOOK3,HP,HSP90AA1,HSPH1,IFRD1,IFT43,IQCK,IRX1,ITGB3,JARID2,LAD1,LECT2,LENG8,LRRC8C,MCRS1,METAP1,METTL15,MMP24,MYBL2,MYL9,NETO2,NOVA2,OR5M11,PALLD,PALMD,PCYT1…
Developmental Disorder, Hereditary Disorder, Metabolic Disease, Organismal Injury and Abnormalities	3-methylglutaconic aciduria type 8	0.0209			HTRA2
Connective Tissue Development and Function, Connective Tissue Disorders, Organ Morphology, Organismal Injury and Abnormalities, Skeletal and Muscular Disorders, Skeletal and Muscular System Development and Function, Tissue Development	Abnormal morphology of manubrium	0.0209			BMP6
Developmental Disorder, Embryonic Development, Organismal Development, Tissue Morphology	Abnormal morphology of prechordal plate	0.0209			HIRA
Auditory Disease, Auditory and Vestibular System Development and Function, Organ Morphology, Organismal Development, Organismal Injury and Abnormalities	Abnormal shape of ear	0.0209			TBX1
Hematological System Development and Function, Hypersensitivity Response, Immune Cell Trafficking, Inflammatory Response, Tissue Development	Accumulation of Th2 memory cells	0.0209			EZH2
Carbohydrate Metabolism, Nucleic Acid Metabolism, Small Molecule Biochemistry	Accumulation of UDP-D-glucose	0.0209			GALE
Carbohydrate Metabolism, Nucleic Acid Metabolism, Small Molecule Biochemistry	Accumulation of UDP-N-acetylglucosamine	0.0209			GALE
Carbohydrate Metabolism, Nucleic Acid Metabolism, Small Molecule Biochemistry	Accumulation of UDP-galactose	0.0209			GALE
Lipid Metabolism, Molecular Transport, Small Molecule Biochemistry	Accumulation of beta-carotene	0.0209			BCO1
Organismal Development	Accumulation of cast	0.0209			ADM
Molecular Transport, Nucleic Acid Metabolism, Small Molecule Biochemistry	Accumulation of dATP	0.0209			ADA
Lipid Metabolism, Molecular Transport, Small Molecule Biochemistry, Vitamin and Mineral Metabolism	Accumulation of retinaldehyde	0.0209			BCO1
Molecular Transport, Nucleic Acid Metabolism, Small Molecule Biochemistry, Vitamin and Mineral Metabolism	Accumulation of thiamine	0.0209			SLC19A1
Post-Translational Modification	Acetylation of protein fragment	0.0209			NAA30
Connective Tissue Disorders, Metabolic Disease, Organismal Injury and Abnormalities	Acquired generalized lipodystrophy	0.0209			LEPR
Cancer, Dermatological Diseases and Conditions, Organismal Injury and Abnormalities	Actinic keratosis of epidermis	0.0209			MAML1
Cell Death and Survival	Activation-induced cell death of follicular B lymphocytes	0.0209			FOSL1
Dermatological Diseases and Conditions, Developmental Disorder, Organismal Injury and Abnormalities	Adams-Oliver syndrome type 6	0.0209			DLL4
Immunological Disease, Organismal Injury and Abnormalities, Reproductive System Disease	Adenosis of mammary duct	0.0209			PTGS2
Cell-To-Cell Signaling and Interaction, Cell-mediated Immune Response, Cellular Movement, Hematological System Development and Function, Immune Cell Trafficking	Adhesion of effector memory T lymphocytes	0.0209			ICOS
Cancer, Gastrointestinal Disease, Organismal Injury and Abnormalities, Respiratory Disease	Advanced stage aggressive nasopharyngeal carcinoma	0.0209			EZH2
Cell-To-Cell Signaling and Interaction, Digestive System Development and Function	Aggregation of intestinal cell lines	0.0209			WNT11
Developmental Disorder, Endocrine System Disorders, Gastrointestinal Disease, Hereditary Disorder, Neurological Disease, Ophthalmic Disease, Organismal Injury and Abnormalities	Alacrima, achalasia, and mental retardation syndrome	0.0209			GMPPA
Cancer, Dental Disease, Developmental Disorder, Gastrointestinal Disease, Hereditary Disorder, Organismal Injury and Abnormalities	Amelogenesis imperfecta and gingival fibromatosis syndrome	0.0209			FAM20A
Hereditary Disorder, Organismal Injury and Abnormalities	Anauxetic dysplasia type 2	0.0209			POP1
Cancer, Cell Cycle	Aneuploidization of fibrosarcoma cell lines	0.0209			MCRS1
Cell Cycle	Aneuploidy of distal tubule cells	0.0209			VHL
Cardiovascular System Development and Function, Connective Tissue Development and Function, Organismal Development, Tissue Development	Angiogenesis of stromal tissue	0.0209			PTGS2
Developmental Disorder, Hematological Disease, Hereditary Disorder, Metabolic Disease, Organismal Injury and Abnormalities	Anhaptoglobinemia	0.0209			HP
Developmental Disorder, Organismal Injury and Abnormalities, Reproductive System Disease	Aplasia of germ cells	0.0209			MAD2L2
Cell Death and Survival	Apoptosis of cytokine-induced killer cells	0.0209			ICOS
Cell Cycle, Embryonic Development	Arrest in G1/S phase transition of embryonic stem cells	0.0209			MYBL2
Cell Cycle	Arrest in G1/S phase transition of lymphoma cell lines	0.0209			EZH2
Cancer, Cellular Development, Neurological Disease, Organismal Injury and Abnormalities, Tumor Morphology	Arrest in differentiation of neuroblastoma cells	0.0209			MYBL2
Cell Cycle	Arrest in mitosis of ovarian cancer cell lines	0.0209			ACRBP
Cardiovascular Disease, Connective Tissue Disorders, Hereditary Disorder, Organismal Injury and Abnormalities	Arterial tortuosity syndrome	0.0209			SLC2A10
Immunological Disease, Inflammatory Disease, Organismal Injury and Abnormalities, Respiratory Disease	Aspirin-intolerant asthma/rhinitis	0.0209			PTGS2
Cardiovascular Disease, Organismal Injury and Abnormalities	Atresia of aorta	0.0209			DLL4
Lipid Metabolism, Small Molecule Biochemistry	Attachment of cholesterol	0.0209			ABCA1
Cell-To-Cell Signaling and Interaction	Attachment of lung cancer cells	0.0209			VHL
Cell-To-Cell Signaling and Interaction, Skeletal and Muscular System Development and Function	Attachment of smooth muscle cell lines	0.0209			ITGB3
Hematological Disease, Immunological Disease	Autoimmune neutropenia	0.0209			ICOS
Cell-To-Cell Signaling and Interaction, Hematological System Development and Function, Inflammatory Response	Autoimmune response of Th17 cells	0.0209			LEPR
Cell Morphology, Cellular Function and Maintenance	Autophagy of thymocytes	0.0209			DDIT4
Cell Morphology, Cellular Function and Maintenance	Autophagy of thymoma cell lines	0.0209			DDIT4
Auditory Disease, Endocrine System Disorders, Gastrointestinal Disease, Hereditary Disorder, Metabolic Disease, Neurological Disease, Ophthalmic Disease, Organismal Injury and Abnormalities	Autosomal dominant Wolfram-like syndrome	0.0209			WFS1
Auditory Disease, Hereditary Disorder, Neurological Disease, Organismal Injury and Abnormalities	Autosomal dominant deafness type 22	0.0209			MYO6
Developmental Disorder, Hematological Disease, Hereditary Disorder, Metabolic Disease, Nutritional Disease, Organismal Injury and Abnormalities	Autosomal dominant hemochromatosis type 4	0.0209			SLC40A1
Hereditary Disorder, Nutritional Disease, Organismal Injury and Abnormalities	Autosomal dominant hypercarotenemia and vitamin A deficiency	0.0209			BCO1
Hereditary Disorder, Neurological Disease, Organismal Injury and Abnormalities	Autosomal dominant sensory ataxia type 1	0.0209			RNF170
Connective Tissue Disorders, Developmental Disorder, Hematological Disease, Hereditary Disorder, Organismal Injury and Abnormalities	Autosomal recessive Chuvash polycythemia	0.0209			VHL
Developmental Disorder, Hereditary Disorder, Organismal Injury and Abnormalities, Skeletal and Muscular Disorders	Autosomal recessive Miyoshi myopathy	0.0209			DYSF
Developmental Disorder, Hereditary Disorder, Organismal Injury and Abnormalities, Skeletal and Muscular Disorders	Autosomal recessive central core disease	0.0209			RYR1
Developmental Disorder, Hereditary Disorder, Ophthalmic Disease, Organismal Injury and Abnormalities	Autosomal recessive congenital hereditary endothelial dystrophy,ched 2	0.0209			SLC4A11
Auditory Disease, Developmental Disorder, Hereditary Disorder, Neurological Disease, Organismal Injury and Abnormalities	Autosomal recessive deafness type 15	0.0209			GIPC3
Auditory Disease, Developmental Disorder, Hereditary Disorder, Neurological Disease, Organismal Injury and Abnormalities	Autosomal recessive deafness type 37	0.0209			MYO6
Auditory Disease, Developmental Disorder, Hereditary Disorder, Neurological Disease, Organismal Injury and Abnormalities	Autosomal recessive deafness type 49	0.0209			MARVELD2
Hereditary Disorder, Neurological Disease, Organismal Injury and Abnormalities, Skeletal and Muscular Disorders	Autosomal recessive distal myopathy with anterior tibial onset	0.0209			DYSF
Developmental Disorder, Hereditary Disorder, Organismal Functions, Organismal Injury and Abnormalities, Skeletal and Muscular Disorders	Autosomal recessive limb girdle muscular dystrophy type 2B	0.0209			DYSF
Developmental Disorder, Hereditary Disorder, Organismal Functions, Organismal Injury and Abnormalities, Skeletal and Muscular Disorders	Autosomal recessive limb girdle muscular dystrophy type 2a	0.0209			CAPN3
Developmental Disorder, Hereditary Disorder, Neurological Disease, Organismal Injury and Abnormalities	Autosomal recessive mental retardation type 40	0.0209			TAF2
Connective Tissue Disorders, Developmental Disorder, Hereditary Disorder, Neurological Disease, Organismal Injury and Abnormalities, Skeletal and Muscular Disorders	Autosomal recessive primary microcephaly type 10	0.0209			ZNF335
Hereditary Disorder, Neurological Disease, Organismal Injury and Abnormalities, Skeletal and Muscular Disorders	Autosomal recessive spastic paraplegia type 48	0.0209			AP5Z1
Hereditary Disorder, Neurological Disease, Organismal Injury and Abnormalities, Skeletal and Muscular Disorders	Autosomal recessive spastic paraplegia type 54	0.0209			DDHD2
Hereditary Disorder, Neurological Disease, Organismal Injury and Abnormalities, Skeletal and Muscular Disorders	Autosomal recessive spastic paraplegia type 75	0.0209			MAG
Developmental Disorder, Hereditary Disorder, Neurological Disease, Organismal Injury and Abnormalities	Bardet-Biedl syndrome type 13	0.0209			MKS1
Cell Cycle, Gene Expression	Binding of GGCGCC motif	0.0209			BMP6
Cancer, Cell-To-Cell Signaling and Interaction, Organismal Injury and Abnormalities	Binding of Lewis lung carcinoma cells	0.0209			ITGB3
Cellular Assembly and Organization	Binding of caveolae	0.0209			CAVIN2
Lipid Metabolism, Small Molecule Biochemistry	Binding of diacylglycerol	0.0209			PRKCG
Lipid Metabolism, Small Molecule Biochemistry	Binding of lipoteichoic acid	0.0209			LBP
Amino Acid Metabolism, Drug Metabolism, Small Molecule Biochemistry	Binding of methotrexate	0.0209			SLC19A1
Nucleic Acid Metabolism, Small Molecule Biochemistry	Biosynthesis of xanthine	0.0209			ADA
Gastrointestinal Disease, Hepatic System Disease, Organismal Injury and Abnormalities	Bleeding of liver parenchyma	0.0209			PTGS2
Developmental Disorder, Hereditary Disorder, Metabolic Disease, Organismal Injury and Abnormalities	Branched-chain ketoacid dehydrogenase kinase deficiency	0.0209			BCKDK
Organ Morphology, Reproductive System Development and Function, Tissue Development	Branching of lactiferous duct	0.0209			UBE3A
DNA Replication, Recombination, and Repair, Nucleic Acid Metabolism, Small Molecule Biochemistry	Breakdown of adenosine	0.0209			ADA
Embryonic Development, Organ Development, Organ Morphology, Organismal Development, Organismal Injury and Abnormalities, Respiratory Disease, Respiratory System Development and Function, Tissue Development	Calcification of pulmonary alveolus	0.0209			FAM20A
Cardiovascular System Development and Function, Embryonic Development, Organ Development, Organismal Development, Tissue Development	Cardiogenesis of embryo	0.0209			WNT11
RNA Damage and Repair	Catabolism of tRNA	0.0209			POP1
Developmental Disorder, Hereditary Disorder, Ophthalmic Disease, Organismal Injury and Abnormalities	Cataract type 41	0.0209			WFS1
Cellular Development, Reproductive System Development and Function	Cell quality of sperm	0.0209			GPX4
Cell Morphology, Cell-mediated Immune Response, Cellular Movement, Hematological System Development and Function, Immune Cell Trafficking	Cell spreading of effector memory T lymphocytes	0.0209			ICOS
Cell Morphology, Cellular Movement, Renal and Urological System Development and Function	Cell spreading of kidney cells	0.0209			VHL
Cell Cycle, DNA Replication, Recombination, and Repair	Checkpoint control of adipocytes	0.0209			MAPK14
Cell Cycle, DNA Replication, Recombination, and Repair	Checkpoint control of neurons	0.0209			MAPK14
Cellular Movement	Chemotaxis of bone cancer cell lines	0.0209			PRKCG
Hereditary Disorder, Neurological Disease, Ophthalmic Disease, Organismal Injury and Abnormalities, Skeletal and Muscular Disorders	Childhood-onset neurodegeneration with optic atrophy	0.0209			UCHL1
Cell Morphology, Cellular Assembly and Organization, Cellular Development, Cellular Function and Maintenance, Cellular Growth and Proliferation	Ciliogenesis of kidney cancer cell lines	0.0209			VHL
Lipid Metabolism, Small Molecule Biochemistry, Vitamin and Mineral Metabolism	Cleavage of beta-carotene	0.0209			BCO1
Lipid Metabolism, Small Molecule Biochemistry, Vitamin and Mineral Metabolism	Cleavage of retinaldehyde	0.0209			BCO1
Hereditary Disorder, Metabolic Disease, Organismal Injury and Abnormalities	Combined oxidative phosphorylation deficiency 23	0.0209			GTPBP3
Hereditary Disorder, Immunological Disease, Organismal Injury and Abnormalities	Common variable immunodeficiency type 4	0.0209			TNFRSF13C
Small Molecule Biochemistry	Concentration of heme	0.0209			HPX
Developmental Disorder, Hereditary Disorder, Metabolic Disease, Organismal Injury and Abnormalities	Congenital disorder of glycosylation type 2f	0.0209			SLC35A1
Developmental Disorder, Neurological Disease, Skeletal and Muscular Disorders	Congenital neuromuscular disease with uniform type 1 fiber	0.0209			RYR1
Cardiovascular Disease, Developmental Disorder, Hereditary Disorder, Organismal Injury and Abnormalities	Conotruncal anomaly face syndrome	0.0209			TBX1
DNA Replication, Recombination, and Repair	Conversion of gene	0.0209			XRCC2
Carbohydrate Metabolism, Small Molecule Biochemistry	Conversion of glycerol	0.0209			PCK1
Drug Metabolism, Small Molecule Biochemistry	Conversion of irinotecan	0.0209			CES2
Lipid Metabolism, Small Molecule Biochemistry	Conversion of leukotriene D4	0.0209			GGT5
Connective Tissue Disorders, Dermatological Diseases and Conditions, Developmental Disorder, Hereditary Disorder, Organismal Injury and Abnormalities, Skeletal and Muscular Disorders	Cranioectodermal dysplasia type 3	0.0209			IFT43
Developmental Disorder, Hereditary Disorder, Metabolic Disease, Organismal Injury and Abnormalities	Cytosolic phosphoenolpyruvate carboxykinase deficiency	0.0209			PCK1
Cellular Compromise, Organismal Injury and Abnormalities, Skeletal and Muscular Disorders, Tissue Morphology	Damage of transverse tubules	0.0209			DYSF
Drug Metabolism	Degradation of glutathione	0.0209			GGT5
Connective Tissue Development and Function, Organismal Functions, Skeletal and Muscular System Development and Function, Tissue Morphology	Delay in healing of tibia	0.0209			PTGS2
Lipid Metabolism, Small Molecule Biochemistry	Delay in initiation of esterification of cholesterol	0.0209			ABCA1
Cell-To-Cell Signaling and Interaction, Cellular Assembly and Organization, Embryonic Development, Organ Development, Organismal Development, Skeletal and Muscular System Development and Function, Tissue Development	Delay in initiation of fusion of myoblasts	0.0209			DYSF
Cellular Development, Embryonic Development, Hematological System Development and Function, Hematopoiesis, Lymphoid Tissue Structure and Development, Organ Development, Organismal Development	Delay in initiation of maturation of DN1 cells	0.0209			DLL4
Cell Morphology, Cellular Development, Tissue Development	Delay in tubulation of epithelial cells	0.0209			RGS4
Developmental Disorder, Hematological Disease, Hereditary Disorder, Immunological Disease, Metabolic Disease, Organismal Injury and Abnormalities	Delayed onset B cell-negative NK cell-negative T cell-negative autosomal recessive SCID due to adenosine deaminase deficiency	0.0209			ADA
Hair and Skin Development and Function, Organ Morphology	Density of hair follicle	0.0209			PTGS2
Organ Morphology, Reproductive System Development and Function	Density of mammary alveolus	0.0209			MED1
Cellular Compromise	Depletion of double-positive thymocyte	0.0209			FAIM
Cellular Compromise	Depletion of lipid droplets	0.0209			ABCA1
Cell-To-Cell Signaling and Interaction	Desensitization of pheochromocytoma cell lines	0.0209			ADM
Antimicrobial Response, Humoral Immune Response, Inflammatory Response	Detection of yeast	0.0209			Cd209b
Cardiovascular System Development and Function, Embryonic Development, Organismal Development, Tissue Development	Development of fourth pharyngeal arch artery	0.0209			TBX1
Digestive System Development and Function, Embryonic Development, Organ Development, Organismal Development, Respiratory System Development and Function, Skeletal and Muscular System Development and Function, Tissue Development	Development of pharyngeal muscle	0.0209			LHX2
Cellular Development, Cellular Growth and Proliferation, Embryonic Development, Hematological System Development and Function, Hematopoiesis, Humoral Immune Response, Lymphoid Tissue Structure and Development, Organ Development, Organismal Development, Tissue Development	Development of pre-B1 lymphocytes	0.0209			ICOS
Embryonic Development, Organ Development, Organismal Development, Skeletal and Muscular System Development and Function, Tissue Development	Development of soleus muscle	0.0209			CAPN3
Cellular Development, Cellular Growth and Proliferation, Embryonic Development, Nervous System Development and Function, Organ Development, Organismal Development, Tissue Development	Development of tanycyte	0.0209			LHX2
Cellular Assembly and Organization, Cellular Development, Cellular Growth and Proliferation, Embryonic Development, Organ Development, Organismal Development, Skeletal and Muscular System Development and Function, Tissue Development	Development of transverse tubules	0.0209			DYSF
Embryonic Development, Organismal Development, Tissue Development	Development of vestibulocochlear nerve primordium	0.0209			TBX1
Cardiovascular Disease, DNA Replication, Recombination, and Repair, Developmental Disorder, Endocrine System Disorders, Hereditary Disorder, Immunological Disease, Neurological Disease, Organismal Injury and Abnormalities	DiGeorge syndrome/velocardiofacial syndrome complex-2	0.0209			TBX1
Cellular Development, Cellular Growth and Proliferation, Embryonic Development, Hematological System Development and Function, Hematopoiesis, Humoral Immune Response, Lymphoid Tissue Structure and Development, Organ Development, Organismal Development, Tissue Development	Differentiation of B-1b lymphocytes	0.0209			POU2AF1
Cell-mediated Immune Response, Cellular Development, Cellular Function and Maintenance, Cellular Growth and Proliferation, Embryonic Development, Hematological System Development and Function, Hematopoiesis, Lymphoid Tissue Structure and Development, Organ Development, Organismal Development, Tissue Development	Differentiation of TH17 lineage cells	0.0209			HPX
Developmental Disorder, Embryonic Development, Tissue Morphology	Disorganization of hepatic plate	0.0209			ADA
Endocrine System Disorders, Organismal Injury and Abnormalities, Reproductive System Disease, Tissue Morphology	Disorganization of seminiferous epithelium	0.0209			GPX4
Cellular Assembly and Organization, Cellular Compromise	Disruption of transverse tubules	0.0209			DYSF
Cell-To-Cell Signaling and Interaction, Embryonic Development	Dissociation of embryonic stem cells	0.0209			MYBL2
Cellular Compromise	Dysfunction of double negative invariant natural killer T cells	0.0209			ICOS
Developmental Disorder, Neurological Disease, Organismal Injury and Abnormalities	Ectopia of neonatal-generated granule cells	0.0209			SLC12A2
Lipid Metabolism, Molecular Transport, Small Molecule Biochemistry, Vitamin and Mineral Metabolism	Efflux of retinol	0.0209			ABCA1
Cell Morphology	Elongation of neuroblastoma cell lines	0.0209			ARHGAP32
Cardiovascular Disease, Organismal Injury and Abnormalities	End-stage congestive heart failure	0.0209			ADM
Cell-To-Cell Signaling and Interaction, Nervous System Development and Function	Endocannabinoid-dependent long-term depression of neurons	0.0209			RGS4
Carbohydrate Metabolism, Cellular Function and Maintenance, Lipid Metabolism, Small Molecule Biochemistry	Endocytosis of phosphatidylserine	0.0209			ABCA1
Cellular Function and Maintenance, Lipid Metabolism, Small Molecule Biochemistry	Endocytosis of sphingomyelin	0.0209			ABCA1
Connective Tissue Disorders, Organismal Injury and Abnormalities, Skeletal and Muscular Disorders	Endomysial fibrosis of skeletal muscle	0.0209			DYSF
Cell Morphology, Reproductive System Development and Function	Enlargement of breast cell lines	0.0209			MCRS1
Cell Morphology	Enlargement of lung cell lines	0.0209			MCRS1
Cardiovascular System Development and Function, Organ Morphology, Organismal Development, Skeletal and Muscular System Development and Function	Enlargement of papillary muscle	0.0209			MYL9
Organ Morphology, Tissue Morphology	Enlargement of pericardium	0.0209			DLL4
Connective Tissue Disorders, Organismal Injury and Abnormalities, Skeletal and Muscular Disorders, Tissue Morphology	Erosion of tarsal bone	0.0209			LECT2
Cell Cycle	Exit from cell cycle progression of carcinoma cell lines	0.0209			VHL
Cell Cycle	Exit from cell cycle progression of kidney cancer cell lines	0.0209			VHL
Cellular Function and Maintenance, Molecular Transport	Exocytosis of lipid	0.0209			ABCA1
Embryonic Development, Organ Development, Organismal Development, Reproductive System Development and Function, Tissue Development, Tissue Morphology	Expansion of mammary epithelium	0.0209			LEPR
Cardiovascular Disease, Organismal Injury and Abnormalities	Experimentally-induced heart failure	0.0209			PTGS2
Drug Metabolism, Lipid Metabolism, Small Molecule Biochemistry	Expression of prostaglandin E2	0.0209			PTGS2
Connective Tissue Disorders, Developmental Disorder, Gastrointestinal Disease, Hereditary Disorder, Neurological Disease, Organismal Development, Organismal Injury and Abnormalities, Skeletal and Muscular Disorders	Faden-Alkuraya type spondyloepimetaphyseal dysplasia	0.0209			RSPRY1
Cardiovascular Disease, Hereditary Disorder, Organismal Injury and Abnormalities, Skeletal and Muscular Disorders	Familial atrial fibrillation type 15	0.0209			NUP155
Dermatological Diseases and Conditions, Hereditary Disorder, Inflammatory Disease, Organismal Injury and Abnormalities	Familial cold autoinflammatory syndrome 2	0.0209			NLRP12
Dermatological Diseases and Conditions, Hereditary Disorder, Organismal Injury and Abnormalities	Familial pityriasis rubra pilaris	0.0209			CARD14
Cardiovascular Disease, Developmental Disorder, Hematological Disease, Hereditary Disorder, Metabolic Disease, Organismal Injury and Abnormalities, Skeletal and Muscular Disorders	Fanconi anemia group O	0.0209			RAD51C
Cardiovascular Disease, Developmental Disorder, Hematological Disease, Hereditary Disorder, Metabolic Disease, Organismal Injury and Abnormalities, Skeletal and Muscular Disorders	Fanconi anemia group U	0.0209			XRCC2
Cardiovascular Disease, Developmental Disorder, Hematological Disease, Hereditary Disorder, Metabolic Disease, Organismal Injury and Abnormalities, Skeletal and Muscular Disorders	Fanconi anemia group V	0.0209			MAD2L2
Hereditary Disorder, Metabolic Disease, Organismal Injury and Abnormalities, Renal and Urological Disease	Fanconi renotubular syndrome type 3	0.0209			EHHADH
Behavior, Nutritional Disease	Fasting	0.0209			PTGS2
Cardiovascular Disease, Hereditary Disorder, Metabolic Disease, Neurological Disease, Organismal Injury and Abnormalities, Skeletal and Muscular Disorders	Fatal infantile cardioencephalomyopathy due to cytochrome C oxidase deficiency 3	0.0209			COA5
Organismal Injury and Abnormalities, Reproductive System Disease	Fibrosis of mammary duct	0.0209			PTGS2
Cell Morphology	Flattening of fibrosarcoma cell lines	0.0209			MCRS1
Organismal Injury and Abnormalities	Formation of adhesions	0.0209			PTGS2
Embryonic Development, Organ Development, Organismal Development, Reproductive System Development and Function, Tissue Development	Formation of mammary duct	0.0209			LEPR
Cell Morphology, Cellular Assembly and Organization, Cellular Development, Cellular Function and Maintenance, Cellular Growth and Proliferation, Embryonic Development, Nervous System Development and Function, Organismal Development, Tissue Development	Formation of mushroom spine	0.0209			PLPPR5
Embryonic Development, Organismal Development, Tissue Development	Formation of optic cup	0.0209			LHX2
Cell Morphology, Cellular Assembly and Organization, Cellular Development, Cellular Function and Maintenance, Cellular Growth and Proliferation, Embryonic Development, Nervous System Development and Function, Organismal Development, Tissue Development	Formation of stubby spine	0.0209			PLPPR5
Cell Morphology, Cellular Assembly and Organization, Cellular Development, Cellular Function and Maintenance, Cellular Growth and Proliferation, Embryonic Development, Nervous System Development and Function, Organismal Development, Tissue Development	Formation of thin spine	0.0209			PLPPR5
Cell Death and Survival	Fragmentation of blood platelets	0.0209			ITGB3
Developmental Disorder, Ophthalmic Disease, Organismal Injury and Abnormalities	Fuchs endothelial corneal dystrophy type 4	0.0209			SLC4A11
Lipid Metabolism, Small Molecule Biochemistry	Generation of eicosapentenoic acid	0.0209			PTGS2
Cell-mediated Immune Response, Cellular Development, Cellular Function and Maintenance, Cellular Growth and Proliferation, Embryonic Development, Hematological System Development and Function, Hematopoiesis, Lymphoid Tissue Structure and Development, Organ Development, Organismal Development, Tissue Development	Generation of follicular Treg cells	0.0209			ICOS
Connective Tissue Disorders, Developmental Disorder, Hereditary Disorder, Neurological Disease, Organismal Injury and Abnormalities, Skeletal and Muscular Disorders	Genevieve type spondyloepimetaphyseal dysplasia	0.0209			NANS
Nervous System Development and Function	Giant depolarizing potential of neurons	0.0209			SLC12A2
Connective Tissue Development and Function, Tissue Development	Glyceroneogenesis of adipose tissue	0.0209			PCK1
Hereditary Disorder, Neurological Disease, Organismal Injury and Abnormalities, Psychological Disorders	Gracile axonal distrophy	0.0209			UCHL1
Cancer, Cardiovascular Disease, Organismal Injury and Abnormalities	Growth of cardiovascular neoplasm	0.0209			SLC9A3R2
Embryonic Development, Organismal Development, Tissue Development	Growth of membrane bone	0.0209			RIOX1
Hereditary Disorder, Ophthalmic Disease, Organismal Injury and Abnormalities	Harboyan syndrome	0.0209			SLC4A11
Cancer, Dermatological Diseases and Conditions, Organismal Injury and Abnormalities	Head and neck nonmelanoma skin cancer	0.0209			MYCL
Organismal Functions, Skeletal and Muscular System Development and Function	Healing of sarcolemma	0.0209			DYSF
Developmental Disorder, Hereditary Disorder, Metabolic Disease, Ophthalmic Disease, Organismal Injury and Abnormalities	Hermansky-pudlak syndrome type 4	0.0209			HPS4
Cancer, Connective Tissue Disorders, Organismal Injury and Abnormalities	Hyperplasia of adipocytes	0.0209			LEPR
Cancer, Organismal Injury and Abnormalities	Hyperplasia of transitional cells	0.0209			PTGS2
Hematological Disease, Metabolic Disease	Hypohaptoglobinemia	0.0209			HP
Developmental Disorder, Hereditary Disorder, Neurological Disease, Ophthalmic Disease, Organismal Injury and Abnormalities, Psychological Disorders	Hypomyelinating leukodystrophy type 5	0.0209			FAM126A
Developmental Disorder, Organismal Injury and Abnormalities, Reproductive System Disease	Hypoplasia of oviduct	0.0209			WNT9B
Cardiovascular Disease, Dermatological Diseases and Conditions, Hereditary Disorder, Immunological Disease, Organismal Injury and Abnormalities	Hypotrichosis-lymphedema-telangiectasia syndrome	0.0209			SOX18
Cardiovascular Disease, Dermatological Diseases and Conditions, Hereditary Disorder, Immunological Disease, Inflammatory Disease, Inflammatory Response, Organismal Injury and Abnormalities, Renal and Urological Disease	Hypotrichosis-lymphedema-telangiectasia-renal defect syndrome	0.0209			SOX18
Hereditary Disorder, Immunological Disease, Organismal Injury and Abnormalities	ICOS deficiency	0.0209			ICOS
Hematological Disease, Immunological Disease, Inflammatory Disease, Inflammatory Response, Skeletal and Muscular Disorders	Idiopathic eosinophilic myositis	0.0209			CAPN3
Nucleic Acid Metabolism, Small Molecule Biochemistry	Inactivation of adenosine	0.0209			ADA
Tissue Development	Incidence of fibrous tissue	0.0209			PTGS2
Cell-To-Cell Signaling and Interaction, Cellular Growth and Proliferation	Induction of multinucleated cells	0.0209			PTGS2
Cellular Movement, Connective Tissue Development and Function	Infiltration by dermal fibroblasts	0.0209			ITGB3
Amino Acid Metabolism, Drug Metabolism, Molecular Transport, Small Molecule Biochemistry	Influx of methotrexate	0.0209			SLC19A1
Cell Cycle	Initiation of G0 phase of carcinoma cell lines	0.0209			VHL
Cell Cycle	Initiation of G0 phase of kidney cancer cell lines	0.0209			VHL
Cellular Assembly and Organization, Cellular Development, Tissue Development	Invagination of sarcolemma	0.0209			RYR1
Cellular Movement	Invasion by stromal cell lines	0.0209			PTGS2
Cellular Movement	Invasion by uterine cell lines	0.0209			PTGS2
Hematological Disease, Immunological Disease, Metabolic Disease, Nutritional Disease	Iron overload of bone marrow-derived macrophages	0.0209			SLC40A1
Hematological Disease, Immunological Disease, Metabolic Disease, Nutritional Disease, Organismal Injury and Abnormalities	Iron overload of spleen	0.0209			SLC40A1
Developmental Disorder, Hereditary Disorder, Neurological Disease, Organismal Injury and Abnormalities, Renal and Urological Disease, Skeletal and Muscular Disorders	Joubert syndrome type 28	0.0209			MKS1
Developmental Disorder, Hereditary Disorder, Neurological Disease, Organismal Injury and Abnormalities, Renal and Urological Disease, Skeletal and Muscular Disorders	Joubert syndrome type 8	0.0209			ARL13B
Connective Tissue Disorders, Developmental Disorder, Organismal Injury and Abnormalities, Skeletal and Muscular Disorders	King-Denborough syndrome	0.0209			RYR1
Organ Morphology, Organismal Injury and Abnormalities, Skeletal and Muscular Disorders, Skeletal and Muscular System Development and Function	Lack of masseter muscle	0.0209			TBX1
Organ Morphology, Organismal Injury and Abnormalities, Skeletal and Muscular Disorders, Skeletal and Muscular System Development and Function	Lack of pterygoid muscles	0.0209			TBX1
Embryonic Development, Nervous System Development and Function, Ophthalmic Disease, Organ Development, Organ Morphology, Organismal Development, Organismal Injury and Abnormalities, Tissue Development, Visual System Development and Function	Lack of retina	0.0209			LHX2
Cell Morphology, Hematological Disease, Hematopoiesis, Humoral Immune Response, Immunological Disease, Lymphoid Tissue Structure and Development	Lack of transitional B lymphocytes	0.0209			TNFRSF13C
Organismal Injury and Abnormalities, Skeletal and Muscular Disorders	Late-onset axial myopathy	0.0209			RYR1
Cell Morphology, Cellular Function and Maintenance, Nervous System Development and Function, Organ Morphology, Organismal Development, Tissue Morphology	Length of dorsal root ganglion cells	0.0209			MAG
Endocrine System Disorders, Hereditary Disorder, Nutritional Disease, Organismal Injury and Abnormalities	Leptin receptor deficiency	0.0209			LEPR
Gastrointestinal Disease, Inflammatory Disease, Organismal Injury and Abnormalities	Localized aggressive periodontitis	0.0209			DGKA
Dermatological Diseases and Conditions, Hereditary Disorder, Organismal Injury and Abnormalities	Loricrin keratoderma	0.0209			LOR
Cell Morphology, Organ Morphology, Skeletal and Muscular Disorders, Skeletal and Muscular System Development and Function, Tissue Morphology	Loss of Z line	0.0209			RYR1
Cancer, Cell Death and Survival, Cell Morphology, Organismal Injury and Abnormalities, Tissue Morphology, Tumor Morphology	Loss of cancer stem cells	0.0209			EZH2
Cancer, Gastrointestinal Disease, Organismal Injury and Abnormalities	Lower lip cancer	0.0209			MYCL
Cellular Function and Maintenance	Maintenance of blood platelets	0.0209			ERG
Hereditary Disorder, Organismal Injury and Abnormalities, Skeletal and Muscular Disorders	Malignant hyperthermia and exertional rhabdomyolysis	0.0209			RYR1
Hereditary Disorder, Organismal Injury and Abnormalities, Skeletal and Muscular Disorders	Malignant hyperthermia equivocal halothane	0.0209			RYR1
Metabolic Disease	Malignant hypothermia	0.0209			RYR1
Cardiovascular System Development and Function, Organismal Development	Maturation of capillary vessel	0.0209			ITGB3
Dermatological Diseases and Conditions, Neurological Disease, Organismal Injury and Abnormalities, Skeletal and Muscular Disorders	Mechanical hyperalgesia of hindpaw	0.0209			PTGS2
Developmental Disorder, Hereditary Disorder, Organismal Injury and Abnormalities, Renal and Urological Disease	Meckel syndrome type 1	0.0209			MKS1
Cellular Development, Cellular Growth and Proliferation, Hematological System Development and Function, Hematopoiesis, Tissue Development	Megakaryopoiesis of hematopoietic progenitor cells	0.0209			ERG
Lipid Metabolism, Small Molecule Biochemistry	Metabolism of 12(S)-hydroxyeicosatetraenoic acid	0.0209			GPX4
Cancer, Organismal Injury and Abnormalities	Metastasis of skin cell lines	0.0209			CXCL2
Cellular Movement	Migration of dopaminergic progenitor cells	0.0209			NTF4
Cellular Movement	Migration of endometrial stromal cells	0.0209			FOSL1
Cellular Movement	Migration of stromal cell lines	0.0209			PTGS2
Developmental Disorder, Hereditary Disorder, Neurological Disease, Ophthalmic Disease, Organismal Injury and Abnormalities, Skeletal and Muscular Disorders	Minicore myopathy with external ophthalmoplegia	0.0209			RYR1
Cancer, Cell Death and Survival, Neurological Disease, Organismal Injury and Abnormalities, Tumor Morphology	Mitotic catastrophe of glioma cells	0.0209			MAPK14
Cell Morphology, Connective Tissue Development and Function, Tissue Morphology	Morphology of fibrocytes	0.0209			SLC4A11
Cancer, Cell Morphology, Organismal Injury and Abnormalities, Tissue Morphology, Tumor Morphology	Morphology of mesothelioma cells	0.0209			FOSL1
Cellular Assembly and Organization, Cellular Function and Maintenance	Movement of annular gap junction vesicle	0.0209			MYO6
Carbohydrate Metabolism, Lipid Metabolism, Small Molecule Biochemistry	Movement of phosphatidylethanolamine	0.0209			ABCA1
Connective Tissue Disorders, Developmental Disorder, Hereditary Disorder, Organismal Injury and Abnormalities, Skeletal and Muscular Disorders	Muscular dystrophy and arthrogryposis	0.0209			RYR1
Developmental Disorder, Hematological Disease, Hereditary Disorder, Immunological Disease, Metabolic Disease, Organismal Injury and Abnormalities	NK cell-negative B cell-negative T cell-negative autosomal recessive SCID due to ADA deficiency	0.0209			ADA
Organismal Injury and Abnormalities	Nemaline rod	0.0209			RYR1
Developmental Disorder, Hematological Disease, Hereditary Disorder, Metabolic Disease, Organismal Injury and Abnormalities	Non-classical Tangier disease	0.0209			ABCA1
Cellular Function and Maintenance	Non-clathrin endocytosis by embryonic cell lines	0.0209			ABCA1
Cellular Function and Maintenance	Non-clathrin endocytosis by fibroblast cell lines	0.0209			ABCA1
Auditory Disease, Hereditary Disorder, Neurological Disease, Organismal Injury and Abnormalities	Nonsyndromic low frequency sensorineural hearing loss	0.0209			WFS1
Gastrointestinal Disease, Inflammatory Disease, Inflammatory Response, Organismal Injury and Abnormalities	Onset of inflammation of gastric mucosa	0.0209			PTGS2
Hereditary Disorder, Ophthalmic Disease, Organismal Injury and Abnormalities	Open angle glaucoma type 1O	0.0209			NTF4
Digestive System Development and Function, Embryonic Development, Hematological System Development and Function, Lymphoid Tissue Structure and Development, Organ Development, Organismal Development, Tissue Development	Organogenesis of Peyer's patches	0.0209			TOX
Embryonic Development, Hematological System Development and Function, Lymphoid Tissue Structure and Development, Organ Development, Organismal Development, Tissue Development	Organogenesis of lymph node	0.0209			TOX
Embryonic Development, Organ Development, Organismal Development, Reproductive System Development and Function, Tissue Development	Organogenesis of placenta	0.0209			MAPK14
Cellular Development, Cellular Growth and Proliferation, Hair and Skin Development and Function	Outgrowth of epithelial cell lines	0.0209			ITGB3
Cellular Development, Cellular Growth and Proliferation, Endocrine System Development and Function	Outgrowth of neuroendocrine cells	0.0209			CUL4B
Tissue Development	Outgrowth of organoid	0.0209			ITGB3
Embryonic Development, Organismal Development, Tissue Development	Outgrowth of pharyngeal pouches	0.0209			TBX1
Cellular Compromise	Oxidative stress response of kidney cancer cell lines	0.0209			VHL
Dermatological Diseases and Conditions, Hereditary Disorder, Organismal Injury and Abnormalities	Palmoplantar keratoderma and woolly hair	0.0209			KANK2
Hematological Disease	Panhypogammaglobulinemia	0.0209			ICOS
Connective Tissue Disorders, Hematological Disease, Organismal Injury and Abnormalities	Paraneoplastic erythrocytosis	0.0209			VHL
Hereditary Disorder, Neurological Disease, Organismal Injury and Abnormalities, Psychological Disorders, Skeletal and Muscular Disorders	Parkinson disease type 13	0.0209			HTRA2
Developmental Disorder, Hereditary Disorder, Metabolic Disease, Organismal Injury and Abnormalities	Partial adenosine deaminase deficiency	0.0209			ADA
Cardiovascular System Development and Function, Organismal Development	Patterning of umbilical artery	0.0209			DLL4
Embryonic Development, Organismal Development, Tissue Development	Patterning of vitelline artery	0.0209			DLL4
Cardiovascular System Development and Function	Perfusion of cerebral hemisphere	0.0209			MAML1
Renal and Urological System Development and Function	Perfusion pressure of kidney	0.0209			ADM
Cell-To-Cell Signaling and Interaction, Cellular Function and Maintenance, Inflammatory Response	Phagocytosis of spermatids	0.0209			RSPH1
Cell Morphology	Plasticity of Th1 cells	0.0209			EZH2
Cell Morphology	Plasticity of Th2 cells	0.0209			EZH2
Cell Morphology	Polarization of central memory T lymphocyte	0.0209			ICOS
Cell Morphology	Polarization of kidney cancer cell lines	0.0209			VHL
Dermatological Diseases and Conditions, Organismal Injury and Abnormalities	Post-transfusion purpura	0.0209			ITGB3
Cancer, Hematological Disease, Organismal Injury and Abnormalities	Prefibrotic stage primary myelofibrosis	0.0209			BMP6
Cell Cycle	Premature senescence of fibrosarcoma cell lines	0.0209			MCRS1
Developmental Disorder, Hereditary Disorder, Organismal Injury and Abnormalities, Respiratory Disease	Primary ciliary dyskinesia type 24	0.0209			RSPH1
Developmental Disorder, Hereditary Disorder, Organismal Injury and Abnormalities, Respiratory Disease	Primary ciliary dyskinesia type 29	0.0209			CCNO
Cellular Function and Maintenance, Cellular Growth and Proliferation, Reproductive System Development and Function	Production of spermatocytes	0.0209			SLC12A2
Hereditary Disorder, Neurological Disease, Organismal Injury and Abnormalities	Progressive myoclonic epilepsy type 4 without renal failure	0.0209			SCARB2
Cellular Development, Cellular Growth and Proliferation, Hematological System Development and Function, Lymphoid Tissue Structure and Development	Proliferation of cytokine-induced killer cells	0.0209			ICOS
Cellular Development, Cellular Growth and Proliferation	Proliferation of endothelioma cell lines	0.0209			RGS4
Tissue Development	Proliferation of vascular tissue	0.0209			PTGS2
Cellular Assembly and Organization, Cellular Function and Maintenance, Cellular Movement	Propulsion of actin filaments	0.0209			MYO6
Lipid Metabolism, Molecular Transport, Small Molecule Biochemistry	Quantity of 11-dehydro-thromboxane B2	0.0209			PTGS2
Lipid Metabolism, Molecular Transport, Small Molecule Biochemistry	Quantity of 13(S)-hydroxyoctadecadienoic acid	0.0209			LEPR
Lipid Metabolism, Molecular Transport, Small Molecule Biochemistry, Vitamin and Mineral Metabolism	Quantity of beta-carotene	0.0209			BCO1
Cellular Assembly and Organization, Cellular Function and Maintenance, Organ Morphology, Tissue Morphology, Visual System Development and Function	Quantity of connecting cilia	0.0209			GPX4
Cell Morphology, Nervous System Development and Function, Skeletal and Muscular System Development and Function	Re-innervation of skeletal muscle	0.0209			IFRD1
Cell-To-Cell Signaling and Interaction, Cellular Movement	Recruitment of stromal cells	0.0209			PTGS2
Gastrointestinal Disease, Infectious Diseases	Recurrent infection of gastrointestinal tract	0.0209			ICOS
Organismal Injury and Abnormalities	Recurrent low back pain	0.0209			PTGS2
DNA Replication, Recombination, and Repair, Nucleic Acid Metabolism, Small Molecule Biochemistry	Reduction of adenosine	0.0209			ADA
Cardiovascular Disease, Tissue Morphology	Regression of artery	0.0209			DLL4
Digestive System Development and Function, Organ Morphology	Relaxation of ileum	0.0209			ADM
Cardiovascular System Development and Function, Tissue Morphology	Relaxation of uterine artery	0.0209			ADM
Cell Death and Survival	Release of Cytochrome C	0.0209			GPX4
Cardiovascular System Development and Function	Remodeling of vascular plexus	0.0209			ATE1
Nucleic Acid Metabolism, Small Molecule Biochemistry	Removal of adenosine	0.0209			ADA
Cellular Assembly and Organization	Resealing of sarcolemma	0.0209			DYSF
Hereditary Disorder, Ophthalmic Disease, Organismal Injury and Abnormalities	Retinitis pigmentosa type 13	0.0209			PRPF8
Hereditary Disorder, Ophthalmic Disease, Organismal Injury and Abnormalities	Retinitis pigmentosa type 31	0.0209			TOPORS
Hereditary Disorder, Ophthalmic Disease, Organismal Injury and Abnormalities	Retinitis pigmentosa type 47	0.0209			SAG
Cardiovascular Disease, Hematological Disease, Organismal Injury and Abnormalities	Retraction of thrombus	0.0209			ITGB3
Cell Cycle, DNA Replication, Recombination, and Repair	S phase checkpoint control of lung cell lines	0.0209			RAD51C
Digestive System Development and Function	Salivation of parotid gland	0.0209			SLC12A2
Connective Tissue Disorders, Developmental Disorder, Hereditary Disorder, Organismal Injury and Abnormalities, Skeletal and Muscular Disorders	Sedaghatian type spondylometaphyseal dysplasia	0.0209			GPX4
Cell Cycle	Senescence of kidney cortex cells	0.0209			VHL
Cellular Response to Therapeutics	Sensitivity of epithelial cell lines	0.0209			MYBL2
Auditory Disease, Cardiovascular Disease, Neurological Disease, Organismal Injury and Abnormalities, Skeletal and Muscular Disorders	Sensorineural deafness with hypertrophic cardiomyopathy	0.0209			MYO6
Connective Tissue Disorders, Developmental Disorder, Neurological Disease, Organismal Injury and Abnormalities, Skeletal and Muscular Disorders	Severe microcephaly	0.0209			ZNF335
Developmental Disorder, Hereditary Disorder, Organismal Injury and Abnormalities, Skeletal and Muscular Disorders	Severe muscular dystrophy	0.0209			MAML1

## Sheet: CDAA-HF-T(+) vs control chow
Additional Table
CDAA-HF-T(+) vs control chow : diseases and function analysis of differentially expressed genes by Ingenuity Pathway Analysis (IPA)
Categories	Diseases or Functions Annotation	p-Value	Predicted Activation State	Activation z-score	Molecules
Cardiovascular Disease, Developmental Disorder	Congenital anomaly of cardiovascular system	0.00387	Decreased	-2.927	ADAM17,ADRA2B,ADRB3,CCBE1,CCNE2,DISP1,EDNRA,F2,FAT4,FGFRL1,KLF4,MAML3,MEGF8,MKL2,PHC1,PKD2,PRKD1,PSEN2,RBL2,RFX3,RPGRIP1L,SEMA3D,SMAD7,TCTN2,UNC13B,VASP,WASF2,WDPCP
Organismal Survival	Organismal death	0.000394	Decreased	-2.917	ABCC9,ACADVL,ADAM10,ADAM17,ADH1C,ADRA2B,AGL,AGT,AKAP6,AMACR,AMBP,AMOT,APBA3,AQP5,ARF5,ARID3A,ASGR1,ATG5,ATG9A,ATP5J2,AURKA,BAK1,BARD1,BCL10,BCL11A,BMPER,BRCA1,BSCL2,CBL,CCBE1,CCNE2,CCS,CD2AP,CDK19,CEBPE,CHKA,CHRD,CHUK,CIAPIN1,CNN3,COPS3,CPT1B,CREB3L2,CRP,CSRNP2,CTNNBIP1,CXADR,CXCR2,CYP1A1,CYP2E1,DAB2,DHCR7,DISP1,DLD,DNAJA3,DNAJB6,DND1,DNMT1,E2F7,EDNRA,EIF2AK2,EIF2AK3,ELK3,ERCC8,ETS2,EZH1,F11,F2,F…
Organismal Survival	Morbidity or mortality	0.000267	Decreased	-2.785	ABCC9,ACADVL,ADAM10,ADAM17,ADH1C,ADRA2B,AGL,AGT,AKAP6,AMACR,AMBP,AMOT,APBA3,AQP5,ARF5,ARID3A,ASGR1,ATG5,ATG9A,ATP5J2,AURKA,BAK1,BARD1,BCL10,BCL11A,BMPER,BRCA1,BSCL2,CBL,CCBE1,CCNE2,CCS,CD1D,CD2AP,CDK19,CEBPE,CHKA,CHRD,CHUK,CIAPIN1,CNN3,COPS3,CPT1B,CREB3L2,CRP,CSRNP2,CTNNBIP1,CXADR,CXCR2,CYP1A1,CYP2E1,DAB2,DHCR7,DISP1,DLD,DNAJA3,DNAJB6,DND1,DNMT1,E2F7,EDNRA,EIF2AK2,EIF2AK3,ELK3,ERCC8,ETS2,EZH1,F11…
Cardiovascular Disease, Developmental Disorder, Organismal Injury and Abnormalities	Congenital heart disease	0.011	Decreased	-2.762	ADAM17,ADRA2B,ADRB3,CCNE2,DISP1,EDNRA,F2,FGFRL1,MAML3,MEGF8,MKL2,PHC1,PKD2,PRKD1,PSEN2,RBL2,RFX3,RPGRIP1L,SEMA3D,SMAD7,TCTN2,VASP,WASF2,WDPCP
Cardiovascular Disease, Developmental Disorder, Organismal Injury and Abnormalities	Atrial or ventricular septal defect	0.00657	Decreased	-2.761	ADAM17,ADRA2B,ADRB3,CCNE2,EDNRA,FGFRL1,MEGF8,MKL2,PHC1,PKD2,RPGRIP1L,SEMA3D,SMAD7,TCTN2
Energy Production, Lipid Metabolism, Small Molecule Biochemistry	Oxidation of lipid	0.00294	Decreased	-2.704	ABCC9,ACADVL,ACOX1,ACSL5,ACSL6,ADH1C,AKR1C4,Aldh1a7,APPL1,C5AR2,CPT1B,CYP1A1,CYP2E1,CYP2J2,Esrra,FABP1,HSD17B2,MIF,MLYCD,NR4A2,PEX5,SLC25A17,SLC27A2,VASP
Energy Production, Lipid Metabolism, Small Molecule Biochemistry	Beta-oxidation of fatty acid	0.00954	Decreased	-2.592	ACADVL,ACOX1,ACSL5,CYP2E1,Esrra,FABP1,MLYCD,PEX5,SLC25A17,SLC27A2
Organismal Functions	Energy expenditure	0.0172	Decreased	-2.275	ACADVL,ADRB3,ASPSCR1,BCO2,BSCL2,COX6A2,DPP4,FAAH,GDF15,IL18,MARK2,PLCL1,PTPN1,SDC3,TBC1D4
Lipid Metabolism, Small Molecule Biochemistry	Fatty acid metabolism	0.00379	Decreased	-2.26	ABCG2,ACADVL,Acnat1/Acnat2,ACOX1,ACSBG1,ACSF3,ACSL5,ACSL6,ACSM3,AGT,AKR1C4,ALKBH7,APOC4,ATP5J,BAK1,BRCA1,CHKA,CPT1B,CYP1A1,CYP2E1,CYP2J2,DLD,EDNRA,EIF2AK3,F2,FAAH,FABP1,GC,GDF15,Gk,GLYAT,IL18,KNG1,LIPA,LSS,LTF,MCAT,ME3,MIF,MLYCD,NDUFS6,PCCB,PEMT,PEX5,PML,PRKD1,PRKN,RBP4,SLC25A17,SLC27A2,SLC27A6,ST3GAL5,SUCLG1,SUCLG2,TERT,THEM4,VTN,VWF,ZNF202
Lipid Metabolism, Small Molecule Biochemistry, Vitamin and Mineral Metabolism	Metabolism of terpenoid	0.0139	Decreased	-2.255	ADH1C,AGT,AKR1C4,Aldh1a7,AMACR,BCO2,BMP5,CYP1A1,CYP2E1,Cyp2g1,CYP2J2,CYP8B1,DHCR7,DHRS4,ENO1,FDPS,FECH,FGL1,GC,GREM2,HSD17B2,IGFBP4,LIPA,LSS,MZB1,NSDHL,RBP4,SEC14L2,Sult1a1
Lipid Metabolism, Small Molecule Biochemistry	Synthesis of lipid	0.0177	Decreased	-2.11	ACADVL,ACSF3,ACSL5,ACSL6,ACSM3,ADH1C,AGPS,AGT,Aldh1a7,AMACR,ATP5J,BAK1,BMP5,BRCA1,BSCL2,C5AR2,CHKA,COX7A2,CYP1A1,CYP2E1,CYP8B1,DAB2,DHCR7,DLD,DPM3,DPP4,EDNRA,EIF2AK3,F2,FAAH,FABP1,FDPS,FDXR,FGFR4,GBGT1,GDF15,GREM2,HSD17B2,IGFBP4,IL18,IMPA1,JAZF1,KNG1,LSS,LTF,MARC2,MCAT,MIF,MLYCD,MOGAT1,MZB1,NR4A2,PCYT2,PDE5A,PEMT,PIGH,PIGY,PIGZ,PPAT,PRKD1,SEC14L2,SLC27A2,ST3GAL5,VTN,VWF
Developmental Disorder, Skeletal and Muscular Disorders	Preaxial polydactyly	0.00152		-1.982	KIF7,MEGF8,RPGRIP1L,TCTN2
Lipid Metabolism, Small Molecule Biochemistry, Vitamin and Mineral Metabolism	Modification of retinaldehyde	0.013		-1.982	ADH1C,Aldh1a7,CYP1A1,DHRS4
Amino Acid Metabolism, Small Molecule Biochemistry	Removal of amino acids	0.0157		-1.982	ABCG2,DPP4,EDNRA,FPGS
Cancer, Gastrointestinal Disease, Organismal Injury and Abnormalities	Malignant neoplasm of large intestine	5.54e-08		-1.98	AARS2,ABCC9,ACAD10,ACADVL,ACOX1,ACP6,ACSBG1,ACSF3,ACSL5,ADAM10,ADAM17,ADAM32,ADAMTS3,ADHFE1,AGL,AGMO,AGT,AKAP2,AKAP6,ALAD,ALDH2,ALDH9A1,AMACR,AMBP,AMMECR1,AMOT,ANKRD29,ANKRD44,APBA3,APEH,APPL1,ARFGAP2,ARHGAP33,ARHGEF3,ARHGEF7,ARID1B,ART3,ASAP3,ASPSCR1,ASXL3,ATAD2,ATAD5,ATG5,ATG9A,ATL1,ATP5J,ATP5J2,ATP5L,AURKA,BAK1,BARD1,BAZ2B,BBS2,BBS9,BCAR3,BCKDHA,BCL10,BCL11A,BCO2,BMP5,BMPER,BRCA1,C15orf52,C1or…
Cancer, Gastrointestinal Disease, Organismal Injury and Abnormalities	Colon cancer	0.000112		-1.98	AARS2,ACADVL,ACOX1,ACP6,ADAM10,ADAM17,ADAM32,ADAMTS3,AGL,AGMO,AKAP2,AKAP6,ALDH2,AMACR,AMMECR1,AMOT,APEH,APPL1,ARFGAP2,ARHGEF3,ARHGEF7,ARID1B,ART3,ASPSCR1,ASXL3,ATAD2,ATAD5,ATG5,ATG9A,ATP5J,ATP5L,AURKA,BAK1,BAZ2B,BCL10,BCL11A,BCO2,BMP5,C15orf52,C1orf112,C1QL3,C1RL,C21orf33/LOC102724023,C5orf42,C7orf26,C9,CAB39L,CALHM5,CBFA2T3,CCDC158,CCDC51,CCNE2,CCS,CD2AP,CD96,CDH4,CELF2,CENPX,CEP170,CEP290,CES3,…
Cancer, Gastrointestinal Disease, Organismal Injury and Abnormalities	Colorectal cancer	0.0022		-1.98	AARS2,ACADVL,ACOX1,ACP6,ACSL5,ADAM10,ADAM17,ADAM32,ADAMTS3,AGL,AGMO,AKAP2,AKAP6,ALDH2,AMACR,AMMECR1,AMOT,APEH,APPL1,ARFGAP2,ARHGEF3,ARHGEF7,ARID1B,ART3,ASAP3,ASPSCR1,ASXL3,ATAD2,ATAD5,ATG5,ATG9A,ATP5J,ATP5L,AURKA,BAK1,BARD1,BAZ2B,BCL10,BCL11A,BCO2,BMP5,BRCA1,C15orf52,C1orf112,C1QL3,C1RL,C21orf33/LOC102724023,C5orf42,C7orf26,C9,CAB39L,CALHM5,CBFA2T3,CBL,CCDC158,CCDC51,CCNE2,CCS,CD2AP,CD96,CDH4,CEL…
Cancer, Organismal Injury and Abnormalities	Breast or colorectal cancer	9.21e-05		-1.838	AARS2,ABCC9,ABCG2,ACADVL,ACOX1,ACP6,ACSL5,ADAM10,ADAM17,ADAM32,ADAMTS3,AGL,AGMO,AGT,AKAP2,AKAP6,ALDH2,AMACR,AMMECR1,AMOT,ANAPC13,APEH,APPL1,ARFGAP2,ARHGEF3,ARHGEF7,ARID1B,ART3,ASAP3,ASGR1,ASPSCR1,ASXL3,ATAD2,ATAD5,ATG5,ATG9A,ATP5J,ATP5J2,ATP5L,AURKA,BAK1,BARD1,BAZ2B,BCAR3,BCKDHB,BCL10,BCL11A,BCO2,BMP5,BRCA1,BSCL2,C15orf52,C1orf112,C1QL3,C1RL,C21orf33/LOC102724023,C2CD4D,C5orf42,C7orf26,C9,CAB39L,…
Energy Production, Lipid Metabolism, Small Molecule Biochemistry	Oxidation of fatty acid	0.00664		-1.83	ABCC9,ACADVL,ACOX1,ACSL5,ACSL6,ADH1C,APPL1,C5AR2,CPT1B,CYP2E1,CYP2J2,Esrra,FABP1,MLYCD,NR4A2,PEX5,SLC25A17,SLC27A2,VASP
Digestive System Development and Function	Ingestion by mice	0.0159		-1.811	AGT,ASPSCR1,BSCL2,CBL,CIDEB,DPP4,FABP1,GDF15,IGHG1,IL18,LIPA,LMTK3,MARK2,MLYCD,MOGAT1,PDE10A,PTPN1,RAI1,SDC3,VEGFD
Endocrine System Disorders, Gastrointestinal Disease, Inflammatory Disease, Inflammatory Response, Organismal Injury and Abnormalities	Inflammation of pancreas	0.00568		-1.709	ADRA2B,ADRB3,ATG5,CD80,CHRM2,CYP1A1,CYP2E1,F2,GC,GUCY1B3,IL1RL1,MERTK,MIF,OPRD1,PDE5A,PRKD1,PROC,PTPN1,SLC39A5
Inflammatory Response	Inflammation of secretory structure	0.00171		-1.669	ADRA2B,ADRB3,ATG5,CD80,CHRM2,CYP1A1,CYP2E1,F2,GC,GUCY1B3,IL1RL1,MARK2,MERTK,MIF,OPRD1,PDE5A,PRKD1,PROC,PTPN1,SLC33A1,SLC39A5,XCL1
Cancer, Gastrointestinal Disease, Organismal Injury and Abnormalities	Gastrointestinal tract cancer	8.5e-07		-1.399	AARS2,ABCC9,ACAD10,ACADVL,ACOX1,ACP6,ACSBG1,ACSF3,ACSL5,ADAM10,ADAM17,ADAM32,ADAMTS3,ADHFE1,ADRA2B,AGL,AGMO,AGT,AKAP2,AKAP6,ALAD,ALDH2,ALDH9A1,AMACR,AMBP,AMMECR1,AMOT,ANKRD29,ANKRD44,APBA3,APEH,APPL1,ARFGAP2,ARHGAP33,ARHGEF3,ARHGEF7,ARID1B,ARID3A,ART3,ASAP3,ASPSCR1,ASXL3,ATAD2,ATAD5,ATG5,ATG9A,ATL1,ATP5J,ATP5J2,ATP5L,AURKA,AZIN1,BAK1,BARD1,BAZ2B,BBS2,BBS9,BCAR3,BCKDHA,BCL10,BCL11A,BCO2,BMP5,BMPER…
Hematological System Development and Function	Coagulation	0.0166		-1.377	C9,CRP,F11,F12,F2,F9,FZD6,GUCY1B3,KNG1,MERTK,MKL1,MKL2,PRKG1,PROC,PSEN2,TYRO3,VASP,VKORC1,VTN,VWF
Nucleic Acid Metabolism, Small Molecule Biochemistry	Synthesis of purine nucleotide	0.00039		-1.332	AGT,AK2,ALDH2,ATP5D,COASY,COX8A,EIF2AK3,F2,GMDS,GUCY1B3,LETM1,LRRK2,MFN2,NAPRT,NDUFAF1,NDUFS6,PDE10A,PDE5A,PML,PPAT,PRKN,SURF1,TMBIM6
Cancer, Gastrointestinal Disease, Organismal Injury and Abnormalities	Large intestine neoplasm	5.21e-08		-1.231	AARS2,ABCC9,ABCG2,ACAD10,ACADVL,ACOX1,ACP6,ACSBG1,ACSF3,ACSL5,ADAM10,ADAM17,ADAM32,ADAMTS3,ADHFE1,AGL,AGMO,AGT,AKAP2,AKAP6,ALAD,ALDH2,ALDH9A1,AMACR,AMBP,AMMECR1,AMOT,ANKRD29,ANKRD44,APBA3,APEH,APPL1,ARFGAP2,ARHGAP33,ARHGEF3,ARHGEF7,ARID1B,ART3,ASAP3,ASPSCR1,ASXL3,ATAD2,ATAD5,ATG5,ATG9A,ATL1,ATP5J,ATP5J2,ATP5L,AURKA,BAK1,BARD1,BAZ2B,BBS2,BBS9,BCAR3,BCKDHA,BCL10,BCL11A,BCO2,BMP5,BMPER,BRCA1,C15orf5…
Cancer, Gastrointestinal Disease, Organismal Injury and Abnormalities	Colon tumor	9.29e-05		-1.231	AARS2,ACADVL,ACOX1,ACP6,ADAM10,ADAM17,ADAM32,ADAMTS3,AGL,AGMO,AKAP2,AKAP6,ALDH2,AMACR,AMMECR1,AMOT,APEH,APPL1,ARFGAP2,ARHGEF3,ARHGEF7,ARID1B,ART3,ASPSCR1,ASXL3,ATAD2,ATAD5,ATG5,ATG9A,ATP5J,ATP5L,AURKA,BAK1,BARD1,BAZ2B,BCL10,BCL11A,BCO2,BMP5,C15orf52,C1orf112,C1QL3,C1RL,C21orf33/LOC102724023,C5orf42,C7orf26,C9,CAB39L,CALHM5,CBFA2T3,CCDC158,CCDC51,CCNE2,CCS,CD2AP,CD96,CDH4,CELF2,CENPX,CEP170,CEP290…
Cancer, Gastrointestinal Disease, Organismal Injury and Abnormalities	Colorectal neoplasia	0.00273		-1.231	AARS2,ABCG2,ACADVL,ACOX1,ACP6,ACSL5,ADAM10,ADAM17,ADAM32,ADAMTS3,AGL,AGMO,AKAP2,AKAP6,ALDH2,AMACR,AMMECR1,AMOT,APEH,APPL1,ARFGAP2,ARHGEF3,ARHGEF7,ARID1B,ART3,ASAP3,ASPSCR1,ASXL3,ATAD2,ATAD5,ATG5,ATG9A,ATP5J,ATP5L,AURKA,BAK1,BARD1,BAZ2B,BCL10,BCL11A,BCO2,BMP5,BRCA1,C15orf52,C1orf112,C1QL3,C1RL,C21orf33/LOC102724023,C5orf42,C7orf26,C9,CAB39L,CALHM5,CBFA2T3,CBL,CCDC158,CCDC51,CCNE2,CCS,CD2AP,CD96,CD…
Cell-To-Cell Signaling and Interaction, Hematological System Development and Function, Immune Cell Trafficking	Binding of granulocytes	0.0147		-1.209	ADAM10,ADAM17,CXCR2,F2,GDF15,IL18,KNG1,LCP1,LILRB3,LTF,MGAT5,PROC,PRTN3,TLN1,VTN
Cell Morphology, Cellular Assembly and Organization, Cellular Function and Maintenance	Formation of autophagosomes	0.00948		-1.165	ATG5,ATG9A,BRCA1,DNAJA3,GABARAPL1,Irgm1,NDRG1,TMBIM6
Behavior, Digestive System Development and Function	Feeding	0.0134		-1.034	ADRB3,BSCL2,CHST8,CIDEB,DHCR7,FABP1,FKBP8,GDF15,Gk,GPHN,HAP1,HOXA2,IL18,KLF4,LIPA,LMTK3,MARK2,MKL1,MLYCD,MOGAT1,NR4A2,OPRD1,PDE10A,PROC,PTPN1,RAI1,SDC3,SNRPN,SYT1,VEGFD
Lipid Metabolism, Small Molecule Biochemistry	Conjugation of lipid	0.0107		-1	FAAH,Irgm1,UGT1A3,UGT1A4
Organismal Injury and Abnormalities	Bleeding of tissue	0.00215		-0.981	ADAM17,F11,F9,MERTK,MKL2,PROC,REL,TYRO3,VWF
Cell-To-Cell Signaling and Interaction, Hematological System Development and Function, Immune Cell Trafficking	Adhesion of granulocytes	0.00657		-0.934	ADAM10,ADAM17,CXCR2,F2,GDF15,IL18,KNG1,LCP1,LILRB3,LTF,MGAT5,PRTN3,TLN1,VTN
Cell Death and Survival	Cell death of melanoma cell lines	0.00711		-0.933	ATG5,BARD1,CDR2L,DAB2,DHFR,EIF2AK3,EMG1,FEN1,GULP1,IPMK,LZTS2,MAP3K5,MDC1,PACS2,PPAT,PPP1R10,PRTN3,RAD50,REPIN1,RNF5,SH2D4A,THUMPD2,TMCC3,TUFM,TYRO3,ZNF280B
Cardiovascular System Development and Function, Organ Development, Organ Morphology	Contraction of heart	0.0136		-0.912	AGT,ATG5,Calm1 (includes others),CELF2,CYP2J2,EDNRA,GNAO1,GNB1,HOPX,KLK3,LMOD2,MYZAP,NDUFS6,PDE5A,PRKD1,PRKG1,PSEN2,RPS6KA2,SMAD7
Cardiovascular Disease, Inflammatory Disease, Organismal Injury and Abnormalities	Vasculitis	9.59e-05		-0.849	BAK1,CD80,CRP,DHFR,F2,FDPS,IGHG1,KRT20,PPAT,PRTN3,PSEN2,SSBP2,TREX1,VKORC1
Hematological System Development and Function, Organismal Functions	Coagulation of plasma	0.00866		-0.849	F11,F2,F9,PROC
Neurological Disease	Motor dysfunction or movement disorder	0.0147		-0.782	ACP1,ADH1C,ADRA2B,ADRB3,AGL,ALDH2,ARHGEF7,ATG5,ATL1,ATP5J,ATP5L,C9,CHCHD2,CHRM2,COLGALT2,COX7A2,COX7B,CPT1B,CRP,DHCR7,DNAJB6,DNMT1,DYNLT1,EFHC1,ETFB,FDPS,FGF13,FGFR4,FGFRL1,GNAO1,GNAT2,GNB1,GNPTAB,GPD1,GPHN,GPI,GPR107,GUCY1B3,HAP1,HERPUD1,IL18,IL18R1,IMPA1,IPMK,KCNJ10,LGR5,LMCD1,LRRK2,LTF,MALT1,MAP3K5,MAST3,MERTK,MFN2,MYCN,NBEA,NCR1,NDRG1,NDUFB2,NDUFC1,NDUFS2,NEB,NINJ1,NR4A2,OPRD1,PDCD2,PDE10A,PD…
Neurological Disease	Movement Disorders	0.013		-0.767	ACP1,ADH1C,ADRA2B,ADRB3,AGL,ALDH2,ARHGEF7,ATG5,ATL1,ATP5J,ATP5L,C9,CHCHD2,CHRM2,COLGALT2,COX7A2,COX7B,CPT1B,CRP,DHCR7,DNAJB6,DNMT1,DYNLT1,EFHC1,ETFB,FDPS,FGF13,FGFR4,FGFRL1,GNAO1,GNAT2,GNB1,GNPTAB,GPD1,GPHN,GPI,GPR107,GUCY1B3,HAP1,HERPUD1,IL18,IL18R1,IMPA1,IPMK,KCNJ10,LGR5,LMCD1,LRRK2,LTF,MALT1,MAP3K5,MAST3,MERTK,MFN2,MYCN,NBEA,NCR1,NDRG1,NDUFB2,NDUFC1,NDUFS2,NEB,NINJ1,NR4A2,OPRD1,PDCD2,PDE10A,PD…
Cancer	Cell transformation	0.000757		-0.756	ACOX1,ACP1,ARHGEF3,ATG5,AURKA,BAK1,BARD1,BCKDHA,BCL10,BCL11A,BRCA1,CBL,CCNE2,CHKA,DHFR,DNAJA3,DNMT1,EIF2AK2,EIF2B1,F2,FGFR4,GNAO1,GPI,IL18,IRF4,KSR1,LZTS2,MERTK,MIF,MLLT3,MST1R,MXD1,MXI1,MYCN,PML,PTPN1,RASGRP1,RBL2,REL,RHOU,SERPINA3,SFRP1,SMAD7,SMARCA2,TERT,TSC22D3,TYRO3,WWTR1
Nucleic Acid Metabolism, Small Molecule Biochemistry	Metabolism of nucleoside triphosphate	0.00184		-0.749	AK2,ATP5D,Atp5e,ATP5J,ATP5J2,ATP5L,COX8A,DCTPP1,EIF2AK3,LETM1,LRRK2,MFN2,NDUFAF1,NDUFS6,PML,PRKN,SURF1,TMBIM6
Nucleic Acid Metabolism, Small Molecule Biochemistry	Biosynthesis of purine ribonucleotide	0.00553		-0.749	AK2,ATP5D,COX8A,EIF2AK3,LETM1,LRRK2,MFN2,NDUFAF1,NDUFS6,PML,PRKN,SURF1,TMBIM6
Energy Production, Nucleic Acid Metabolism, Small Molecule Biochemistry	Synthesis of ATP	0.00698		-0.749	ATP5D,COX8A,EIF2AK3,LETM1,LRRK2,MFN2,NDUFAF1,NDUFS6,PML,PRKN,SURF1,TMBIM6
Cancer, Organismal Injury and Abnormalities, Reproductive System Disease	Breast or ovarian cancer	0.0116		-0.728	ABCC9,ABCG2,ACADVL,ADAM10,ADAM17,ADAMTS3,AGL,AGT,AKAP2,AKAP6,ALKBH7,AMOT,ANAPC13,ARHGEF3,ARHGEF7,ARID1B,ASGR1,ASPSCR1,ATAD2,ATAD3A,ATP5J2,AUH,BAK1,BARD1,BCAR3,BCKDHB,BCL10,BRCA1,BSCL2,C1RL,C21orf33/LOC102724023,C2CD4D,C5orf42,C9,CASTOR1,CBL,CD300C,CD80,CDH4,CDK19,CEP128,CEP290,CHRM2,CIC,COG8,COL18A1,COL23A1,COL5A3,COL6A5,COL6A6,COX4I1,COX6B1,CRP,CRY2,CSPP1,CSRNP2,CTDSPL,CTNNAL1,CUTA,CXADR,CXorf40…
Cancer, Gastrointestinal Disease, Organismal Injury and Abnormalities	Gastrointestinal carcinoma	1.82e-07		-0.689	AARS2,ABCC9,ACAD10,ACADVL,ACOX1,ACP6,ACSBG1,ACSF3,ADAM10,ADAM17,ADAM32,ADAMTS3,ADHFE1,AGL,AGMO,AGT,AKAP2,AKAP6,ALAD,ALDH2,ALDH9A1,AMACR,AMBP,AMMECR1,AMOT,ANKRD29,ANKRD44,APBA3,APEH,APPL1,ARFGAP2,ARHGAP33,ARHGEF3,ARHGEF7,ARID1B,ARID3A,ART3,ASAP3,ASPSCR1,ASXL3,ATAD2,ATAD5,ATG5,ATG9A,ATL1,ATP5J,ATP5J2,ATP5L,AURKA,AZIN1,BAK1,BARD1,BAZ2B,BBS2,BBS9,BCAR3,BCKDHA,BCL11A,BCO2,BMP5,BMPER,BRCA1,C11orf70,C15…
Cell Death and Survival	Cell death of tumor cell lines	0.00198		-0.675	ABCG2,ADAM10,ADAM17,AGT,ARHGEF3,ATAD2,ATG5,AURKA,BAK1,BARD1,BCL10,BRCA1,CBL,CCDC8,CDIP1,CDR2L,CHKA,CHUK,CIDEB,COL18A1,COX6B1,COX8A,CREB3L2,CYB5A,CYP2E1,CYP2J2,DAB2,DHCR7,DHFR,DNAJA3,DNMT1,DPP4,EIF2AK2,EIF2AK3,EMG1,ENO1,EPHB6,ETS2,FABP1,FANCF,FANCL,FDXR,FEN1,FKBP8,GAS7,GBE1,GDF15,GMDS,GNAO1,GPI,GRN,GULP1,HAP1,HDAC9,HERPUD1,HIC1,HPN,IFI16,IFIH1,IGFBP4,IGHG1,IL17D,IL18,IL1RL1,IPMK,IRF2,IRF3,IRF4,KDM…
Cell-To-Cell Signaling and Interaction	Adhesion of myeloid cells	0.00327		-0.668	ADAM10,ADAM17,CRP,CXCR2,F2,GDF15,IL18,Irgm1,KNG1,LCP1,LILRB3,LTF,MGAT5,MIF,PRTN3,TERT,TLN1,VTN,VWF
Cellular Assembly and Organization	Development of cytoplasm	0.00509		-0.654	ADRB3,AGT,AKAP2,AQP5,ARHGEF3,ASAP3,ATG5,ATG9A,CHCHD2,CHUK,COL18A1,COL5A3,CXCR2,DAB2,EDNRA,EIF2B1,EMC6,F2,FGF13,GAS7,GNAO1,GNB1,GPI,HAP1,Irgm1,KNG1,KSR1,LETM1,LMCD1,LMOD2,MARK2,MFN2,MGAT5,MIF,MKL1,MRPL14,MSRB1,NDUFS6,OPA3,PACS2,PEX16,PFN2,POLDIP2,RAB5B,RBBP4,SUPV3L1,TNS3,VASP,VTN,WASF2
Infectious Diseases	Binding of virus	0.0115		-0.633	CD46,CHUK,CXADR,DNAJA3,F9,MST1R,PML,SMARCA2
Cancer, Organismal Injury and Abnormalities	Tumorigenesis of malignant tumor	2.89e-07		-0.632	AARS2,ABCC9,ACADVL,ACOX1,ACP6,ACSM3,ADAM10,ADAM17,ADAM32,ADAMTS3,ADH1C,ADHFE1,ADRB3,AGL,AGMO,AGPS,AGT,AKAP2,AKAP6,ALDH2,ALKBH7,AMACR,AMBP,AMMECR1,AMOT,ANKRD44,APEH,APLF,APPL1,ARFGAP2,ARHGAP33,ARHGEF3,ARHGEF7,ARID1B,ARID3A,ART3,ASAP3,ASPSCR1,ASXL3,ATAD2,ATAD3A,ATAD5,ATG5,ATG9A,ATL1,ATP5D,ATP5J,ATP5L,AUH,AURKA,BAK1,BARD1,BAZ2B,BBS9,BCKDHA,BCL10,BCL11A,BCO2,BMP5,BMPER,BRCA1,C11orf70,C15orf52,C1orf11…
Organ Morphology, Renal and Urological System Development and Function	Quantity of renal glomerulus	0.0152		-0.6	AGT,BMPER,FGFRL1,KCP,LAMC1,MAFB
Cell-To-Cell Signaling and Interaction	Activation of leukemia cell lines	0.00329		-0.6	BCL10,CD80,CXCR2,F2,LAT,PHC1,VTN
Cell-To-Cell Signaling and Interaction, Hematological System Development and Function, Immune Cell Trafficking, Inflammatory Response	Adhesion of neutrophils	0.00477		-0.594	ADAM10,ADAM17,CXCR2,F2,GDF15,KNG1,LCP1,LILRB3,MGAT5,PRTN3,TLN1,VTN
Cancer, Organismal Injury and Abnormalities	Transformation of fibroblasts	0.00848		-0.577	ATG5,AURKA,BCKDHA,BRCA1,CBL,F2,KSR1,MIF,MXD1,MYCN,RASGRP1,REL,TERT,TYRO3
Cancer, Gastrointestinal Disease, Organismal Injury and Abnormalities	Gastrointestinal neoplasia	3.18e-07		-0.569	AARS2,ABCC9,ABCG2,ACAD10,ACADVL,ACOX1,ACP6,ACSBG1,ACSF3,ACSL5,ACSL6,ADAM10,ADAM17,ADAM32,ADAMTS3,ADHFE1,ADRA2B,AGL,AGMO,AGT,AKAP2,AKAP6,ALAD,ALDH2,ALDH9A1,AMACR,AMBP,AMMECR1,AMOT,ANKRD29,ANKRD44,APBA3,APEH,APPL1,ARFGAP2,ARHGAP33,ARHGEF3,ARHGEF7,ARID1B,ARID3A,ART3,ASAP3,ASPSCR1,ASXL3,ATAD2,ATAD5,ATG5,ATG9A,ATL1,ATP5J,ATP5J2,ATP5L,AURKA,AZIN1,BAK1,BARD1,BAZ2B,BBS2,BBS9,BCAR3,BCKDHA,BCL10,BCL11A,BCO…
Cancer, Gastrointestinal Disease, Organismal Injury and Abnormalities	Tumorigenesis of digestive organ tumor	6.79e-05		-0.555	AARS2,ABCC9,ACADVL,ACOX1,ACP6,ADAM10,ADAM17,ADAM32,ADAMTS3,ADHFE1,AGL,AGMO,AKAP2,AKAP6,ALDH2,AMACR,AMMECR1,AMOT,ANKRD44,APEH,APPL1,ARFGAP2,ARHGEF3,ARHGEF7,ARID1B,ARID3A,ART3,ASPSCR1,ASXL3,ATAD2,ATAD5,ATG5,ATG9A,ATP5J,ATP5L,BAK1,BAZ2B,BCKDHA,BCL11A,BCO2,BMP5,C11orf70,C15orf52,C1orf112,C1QL3,C1RL,C21orf33/LOC102724023,C5orf42,C6,C7orf26,C9,CAB39L,CALHM5,CBFA2T3,CCDC158,CCDC51,CCNE2,CCS,CD2AP,CD96,C…
Respiratory System Development and Function	Respiratory system development	0.00699		-0.555	ADAM17,ADRA2B,BMP5,CCBE1,CIC,DHCR7,DISP1,ELK3,F11,FAT4,FEN1,FGF18,FGFR4,FGFRL1,FUT8,GNAO1,HIF3A,HOPX,LAMC1,LFNG,LIPA,LRRK2,MORF4L1,MYCN,NCAM2,PROC,PSEN2,RASGRP1,RBP4,REL,RPGRIP1L,STK36,TNS3,WDPCP,ZNF613
Cancer, Organismal Injury and Abnormalities	Tumorigenesis of carcinoma	2.14e-07		-0.552	AARS2,ABCC9,ACADVL,ACOX1,ACP6,ACSM3,ADAM10,ADAM17,ADAM32,ADAMTS3,ADH1C,ADHFE1,ADRB3,AGL,AGMO,AGPS,AGT,AKAP2,AKAP6,ALDH2,ALKBH7,AMACR,AMBP,AMMECR1,AMOT,ANKRD44,APEH,APLF,APPL1,ARFGAP2,ARHGAP33,ARHGEF3,ARHGEF7,ARID1B,ARID3A,ART3,ASAP3,ASPSCR1,ASXL3,ATAD2,ATAD3A,ATAD5,ATG5,ATG9A,ATL1,ATP5D,ATP5J,ATP5L,AUH,AURKA,BAK1,BARD1,BAZ2B,BBS9,BCKDHA,BCL10,BCL11A,BCO2,BMP5,BMPER,BRCA1,C11orf70,C15orf52,C1orf11…
Cell Death and Survival	Cell death of neuroblastoma cell lines	0.0146		-0.479	ATG5,BAK1,CREB3L2,DPP4,EIF2AK2,EIF2AK3,ENO1,FKBP8,GAS7,GNAO1,IL1RL1,MAP3K5,MIF,MXI1,MYCN,PLAGL2,PRKN,PSEN2,SERPINA3,VTN
Cancer	Transformation of fibroblast cell lines	0.00656		-0.468	ACOX1,AURKA,BAK1,BARD1,BCKDHA,BCL11A,CBL,DNMT1,EIF2AK2,FGFR4,GNAO1,GPI,KSR1,LZTS2,MERTK,MST1R,MXD1,MXI1,MYCN,PTPN1,RASGRP1,RBL2,SERPINA3,TERT,TSC22D3,TYRO3
Cancer, Organismal Injury and Abnormalities	Pelvic cancer	0.0002		-0.447	AARS2,ABCC9,ABCG2,ACAD10,ACADVL,ACOX1,ACP6,ACSM3,ACY3,ADAM10,ADAM17,ADAM32,ADAMTS3,ADRA2B,ADRB3,AGL,AGMO,AGPS,AGT,AKAP2,AKAP6,ALAD,ALDH2,ALDH9A1,ALKBH7,AMACR,ANKRD44,APLF,APPL1,ARF5,ARFGAP2,ARHGEF3,ARID1B,ARID3A,ASAP3,ASPSCR1,ASXL3,ATAD2,ATAD3A,ATAD5,ATG9A,ATL1,AUH,AURKA,BARD1,BAZ2B,BBS9,BCAR3,BCKDHA,BCL10,BCL11A,BICRAL,BMP5,BMPER,BRCA1,BSCL2,C11orf70,C1orf112,C1orf174,C1orf21,C20orf24,C3orf70,C5…
Cancer, Organismal Injury and Abnormalities	Transformation of epithelial cells	0.017		-0.447	ACP1,F2,MST1R,RHOU,SMAD7,TERT
Cell-To-Cell Signaling and Interaction, Hematological System Development and Function, Inflammatory Response	Aggregation of blood platelets	0.00142		-0.444	CRP,DAB2,F11,F12,F2,GC,GDF15,GNAZ,GUCY1B3,KNG1,LAT,LILRB3,MERTK,PEAR1,PRKG1,PROC,PTPN1,RASGRP1,SEPT5,TLN1,TYRO3,VASP,VTN,VWF
Cell-To-Cell Signaling and Interaction, Hematological System Development and Function, Immune Cell Trafficking, Inflammatory Response	Binding of neutrophils	0.00782		-0.403	ADAM10,ADAM17,CXCR2,F2,GDF15,KNG1,LCP1,LILRB3,MGAT5,PROC,PRTN3,TLN1,VTN
Cell-To-Cell Signaling and Interaction, Hematological System Development and Function, Immune Cell Trafficking, Inflammatory Response	Adhesion of phagocytes	0.00589		-0.374	ADAM10,ADAM17,CRP,CXCR2,F2,GDF15,Irgm1,KNG1,LCP1,LILRB3,MGAT5,MIF,PRTN3,TERT,TLN1,VTN,VWF
Endocrine System Development and Function	Insulin sensitivity index	0.0027		-0.342	ACP1,EIF2AK2,MARK2,MGAT5,NUAK1,PTPN1,RBP4,SURF1
Cancer, Organismal Injury and Abnormalities	Breast or pancreatic cancer	0.0162		-0.342	ABCC9,ABCG2,ACADVL,ACSF3,ADAM10,ADAM17,ADAMTS3,ADRA2B,AGL,AGT,AKAP2,AKAP6,ALKBH7,AMOT,ANAPC13,ANKRD29,APOC4,APPL1,ARHGEF3,ARHGEF7,ARID1B,ARMC7,ASGR1,ASPSCR1,ASXL3,ATAD2,ATAD3A,ATP5J2,AUH,BAK1,BARD1,BAZ2B,BBS9,BCAR3,BCKDHB,BCL10,BRCA1,BSCL2,C1RL,C21orf33/LOC102724023,C2CD4D,C5orf42,C9,CASTOR1,CBL,CCDC8,CD300C,CD80,CDH4,CDK19,CELF2,CEP128,CEP170,CEP290,CHD3,CHKA,CHRM2,CHUK,CIB2,CIC,COG8,COL18A1,COL…
Metabolic Disease	Glucose metabolism disorder	0.00767		-0.314	ABCC9,ACAD10,ACADVL,ACOX1,ADRA2B,ADRB3,AGT,ALDH2,AMBP,ANAPC13,ANKRD44,APPL1,AQP5,BSCL2,C1QL3,C6orf47,CD1D,CD300C,CD80,CD96,CHRM2,CHUK,COL18A1,COL23A1,COL5A3,COPS3,COX6A2,CRP,CRY2,CXADR,CYP2E1,DHFR,DPP4,EDNRA,EIF2AK2,EIF2AK3,F2,FAAH,FABP1,FBXO3,FGL1,FSTL4,GBE1,GBP6,GDF15,Gk,GLRA3,GMDS,GPD1,GTF2H4,GUCY1B3,HPN,IFI16,Ifi47,IFIH1,IFIT1,IGHG1,IL12B,IL18,IL18BP,IPCEF1,IRF4,Irgm1,JAZF1,KLF15,KLF4,Klrk1,K…
Organismal Injury and Abnormalities, Renal and Urological Disease	Urination disorder	0.00651		-0.311	ACSF3,ADRB3,AGT,BCKDHA,BCKDHB,BMP5,CD1D,CD2AP,CHRM2,CHUK,CRP,CYP2J2,DLD,DPP4,ETFB,FLAD1,GDF15,IL12B,IL18R1,KCNJ10,LRRK2,MAFB,MARK2,MLYCD,PCCB,PROC,PSEN2,PSMB1,SMAD7,SUCLG1,VWF
Nucleic Acid Metabolism, Small Molecule Biochemistry	Synthesis of nucleotide	0.0042		-0.294	AGT,AK2,AKAP6,ALDH2,ATP5D,Calm1 (includes others),CHRM2,COASY,COX8A,EDNRA,EIF2AK3,ENTPD8,F2,FDPS,GMDS,GNAZ,GNB1,GUCY1B3,KNG1,LETM1,LRRK2,MFN2,MZB1,NAPRT,NDUFAF1,NDUFS6,OPRD1,PDE10A,PDE5A,PML,PPAT,PRKN,RAMP3,SLC31A2,SURF1,TMBIM6,UPRT
Cell Death and Survival, Organismal Injury and Abnormalities, Renal and Urological Disease	Necrosis of kidney	0.00783		-0.283	ABCG2,AGT,ATG5,BAK1,BCL10,BRCA1,CD2,CD2AP,DLST,DPM3,EIF2AK2,F2,FGFR4,GAS7,IL18,IRF3,IRF4,MAFB,MAP3K5,MIF,MZB1,PEX5,PPP1R10,PROC,PROKR1,PSEN2,RBP4,SFRP1,SIRT3,SLC25A38,SMAD7,TCF12,TERT,TREX1,UNC13B,UXT,VTN
Cancer, Organismal Injury and Abnormalities	Adenocarcinoma	6.53e-13		-0.283	AARS2,ABCC9,ABCG2,ACAD10,ACADVL,ACOX1,ACP6,ACSBG1,ACSF3,ACSM3,ACY3,ADAM10,ADAM17,ADAM32,ADAMTS3,ADH1C,ADHFE1,ADRA2B,ADRB3,AGL,AGMO,AGPS,AGT,AKAP2,AKAP6,ALAD,ALDH2,ALDH9A1,ALKBH7,AMACR,AMBP,AMMECR1,AMOT,ANKRD29,ANKRD44,APBA3,APEH,APLF,APOC4,APPL1,ARF5,ARFGAP2,ARHGAP33,ARHGEF3,ARHGEF7,ARID1B,ARID3A,ARMC7,ART3,ASAP3,ASPSCR1,ASXL3,ATAD2,ATAD3A,ATAD5,ATG5,ATG9A,ATL1,ATP5D,ATP5J,ATP5J2,ATP5L,AUH,AURKA,…
Cell Morphology, Cellular Function and Maintenance	Homologous recombination repair of sarcoma cell lines	0.00537		-0.283	BRCA1,PML,RAD50,SWI5
Cell-To-Cell Signaling and Interaction, Hematological System Development and Function, Immune Cell Trafficking, Inflammatory Response	Activation of natural killer T lymphocytes	0.013		-0.28	CD1D,CD80,IL12B,IL18
Cell Signaling, Molecular Transport, Small Molecule Biochemistry, Vitamin and Mineral Metabolism	Release of Ca2+	0.0156		-0.22	AGT,AURKA,BAK1,CBL,CKMT1A/CKMT1B,COL18A1,CXCR2,EIF2AK3,F2,GNAO1,HAP1,HERPUD1,IPMK,KNG1,OPRD1,PACS2,PKD2,PROC,PSEN2,TMBIM6,XCL1
Cell-To-Cell Signaling and Interaction, Cell-mediated Immune Response, Hematological System Development and Function, Inflammatory Response	TH1 immune response of T lymphocytes	0.00317		-0.218	CRP,IL12B,IL18,MALT1,MERTK
Endocrine System Disorders, Metabolic Disease	Insulin resistance	0.0158		-0.19	ACOX1,AGT,APPL1,BSCL2,C1QL3,COL5A3,COX6A2,CRP,CYP2E1,DPP4,EIF2AK2,F2,FAAH,GBE1,GUCY1B3,IGHG1,IL18,KLF15,LIPA,MGAM,MIF,MKL1,MLYCD,MOGAT1,PDE5A,PEMT,PLCL1,PTPN1,RBP4,SIRT3,SMARCD3,TBC1D4
Cardiovascular System Development and Function, Organ Development	Heart rate	0.0122		-0.183	ACADVL,ADRA2B,AGT,ALDH2,ATG5,Calm1 (includes others),CELF2,CHRM2,CYP2J2,EDNRA,EFNA1,GNAO1,GNB1,HOPX,JPH2,KLK3,LMOD2,MEF2A,MLYCD,MYZAP,NDUFS6,PDE5A,PRKD1,PRKG1,PSEN2,RPS6KA2,SMAD7,VWF
Cellular Development, Cellular Growth and Proliferation, Hematological System Development and Function, Lymphoid Tissue Structure and Development	Proliferation of immune cells	0.00246		-0.15	AMACR,APPL1,ATAD5,BCL10,BCL11A,BRCA1,CBL,CD1D,CD2,CD2AP,CD300C,CD46,CD80,CHUK,CRP,DNAJA3,DPP4,EFNA1,EIF2AK2,EPHB6,Esrra,ETS2,FGL2,GPI,IFI16,IGHG1,IGKC,Igkv1-117,IL11RA,IL12B,IL18,IL1RL1,IRF2,IRF4,Irgm1,KLF4,Klrk1,KSR1,LAT,LCP1,LILRB3,LRRC32,LTF,Ly6a (includes others),MAFB,MALT1,MARK2,MERTK,MFN2,MFNG,MGAT5,MIF,MXI1,MYCN,PDE5A,PIK3AP1,PPAT,PRKD1,PROC,RASGRP1,RBL2,RCAN2,REL,SATB1,SKAP1,SLC29A1,SLC39…
Cellular Movement, Embryonic Development	Invasion of embryonic cells	0.013		-0.13	CXCR2,F2,LAMC1,MIF
Gene Expression	Synthesis of rRNA	0.00866		-0.13	CBFA2T3,EIF2B1,ERCC8,RBL2
Tissue Morphology	Quantity of cells	0.000248		-0.124	ABCG2,ADAM10,ADAM17,AGT,ALDH2,AMBP,ARHGEF7,ARID1B,ARID3A,ATG5,BAK1,BCAR3,BCL10,BCL11A,BRCA1,BSCL2,C5AR2,C6,CBFA2T3,CBL,CCBE1,CD1D,CD80,CEBPE,CENPX,CHUK,CIAPIN1,COL18A1,COL5A3,COX6A2,CREB3L2,CREB3L4,CRP,CRY2,CXCR2,CYP1A1,CYP2J2,DHFR,DNAJA3,DNMT1,EDNRA,EGFL6,EIF2AK2,EIF2AK3,ENO1,Esrra,ETS2,F11,F2,FAAH,FABP1,FANCL,FEN1,FGF13,FGF18,FGFRL1,FGL1,FOXQ1,GADD45GIP1,GDF15,GFER,GNAO1,GPHN,GRN,HAP1,HIF3A,HOX…
Hematological System Development and Function, Tissue Morphology	Quantity of leukocytes	0.0151		-0.123	ABCG2,ADAM10,ADAM17,AGT,ALDH2,AMBP,ARID3A,ATG5,BAK1,BCL10,BCL11A,C5AR2,C6,CBFA2T3,CBL,CCBE1,CD1D,CD80,CEBPE,CENPX,CHUK,CRP,CXCR2,CYP1A1,DNAJA3,DNMT1,Esrra,ETS2,F11,FAAH,FABP1,FEN1,GDF15,IGKC,IL12B,IL18,IL18BP,IL1RL1,IRF2,IRF4,KLF13,KLF4,Klrk1,LAT,LILRB3,LRRC32,Ly6a (includes others),MALT1,MARK2,MERTK,MFNG,MIF,MMP8,MXD1,PAX1,PHC1,PIK3AP1,PML,PROC,PRTN3,PSEN2,RASGRP1,RBL2,REL,Rfx5,SATB1,SIPA1,SLC25…
Hematological System Development and Function, Tissue Morphology	Quantity of blood cells	0.0039		-0.119	ABCG2,ADAM10,ADAM17,AGT,ALDH2,AMBP,ARID3A,ATG5,BAK1,BCL10,BCL11A,C5AR2,C6,CBFA2T3,CBL,CCBE1,CD1D,CD80,CEBPE,CENPX,CHUK,CIAPIN1,CRP,CXCR2,CYP1A1,DNAJA3,DNMT1,EIF2AK2,Esrra,ETS2,F11,F2,FAAH,FABP1,FEN1,FGFRL1,GDF15,GFER,HOXB3,IGKC,IL12B,IL18,IL18BP,IL1RL1,IRF2,IRF4,Irgm1,KLF13,KLF4,Klrk1,LAT,LILRB3,LRRC32,Ly6a (includes others),MALT1,MARK2,MERTK,MFNG,MIF,MKL1,MKL2,MMP8,MXD1,MYCN,PAX1,PHC1,PIK3AP1,PM…
Nucleic Acid Metabolism	Metabolism of nucleic acid component or derivative	4.37e-05		-0.111	AGT,AK2,AKAP6,ALDH2,ATP5D,Atp5e,ATP5J,ATP5J2,ATP5L,Calm1 (includes others),CEP290,CHRM2,COASY,COX8A,CYP1A1,CYP2E1,DCTPP1,DLST,DNMT1,EDNRA,EIF2AK3,ENTPD8,F2,FDPS,FPGS,GLYAT,GMDS,GNAZ,GNB1,GPD1,GUCY1B3,KNG1,LETM1,LRRK2,MFN2,MLYCD,MZB1,NAPRT,NDUFAF1,NDUFS6,NUDT16,OPRD1,PDE10A,PDE5A,PEMT,PKD2,PML,PPAT,PRKN,RAMP3,SLC28A1,SLC29A1,SLC31A2,SUCLG1,SUCLG2,SURF1,TET2,TMBIM6,UPRT
Small Molecule Biochemistry	Synthesis of amine	0.0129		-0.079	ALDH2,ALDH9A1,AZIN1,CHKA,IL18,INSM1,IRF3,NR4A2,ORMDL1,ORMDL2,PCYT2,SRM
Cancer, Organismal Injury and Abnormalities	Abdominal cancer	4.76e-11		-0.071	AARS2,ABCC9,ABCG2,ACAD10,ACADVL,ACOX1,ACP1,ACP6,ACSBG1,ACSF3,ACSL5,ACSL6,ACSM3,ACY3,ADAM10,ADAM17,ADAM32,ADAMTS3,ADH1C,ADHFE1,ADRA2B,ADRB3,AGL,AGMO,AGPS,AGT,AK2,AKAP2,AKAP6,ALAD,ALDH2,ALDH9A1,ALKBH7,AMACR,AMBP,AMMECR1,AMOT,ANKRD29,ANKRD44,APBA3,APEH,APLF,APOC4,APPL1,ARF5,ARFGAP2,ARHGAP33,ARHGEF3,ARHGEF7,ARID1B,ARID3A,ARMC7,ART3,ASAP3,ASPSCR1,ASXL3,ATAD2,ATAD3A,ATAD5,ATG5,ATG9A,ATL1,ATP5J,ATP5J2,A…
Cellular Movement, Connective Tissue Development and Function	Migration of fibroblast cell lines	0.00414		-0.07	ACP1,APPL1,ATG5,ATG9A,Ccl27a,CNN3,ELK3,F2,FMNL2,IL18,KDM2B,MGAT5,MST1R,PRKD1,VEGFD,VTN,WDPCP
Cellular Movement	Cell movement of myeloid cells	0.00903		-0.052	ADAM10,ADAM17,ADRB3,AGT,APBA3,ARHGEF7,C5AR2,C6,CD2,CEBPE,CHUK,CRP,CXADR,CXCR2,CYP2J2,EDNRA,F2,GDF15,GRN,IL12B,IL18,IL1RL1,Irgm1,KNG1,LILRB3,LIPA,LRRK2,LTF,MAP3K5,MGAT5,MIF,MKL1,MMP8,MPP1,NDRG1,NINJ1,OPRD1,PRKG1,PROC,PRTN3,PTPN1,REL,RSPO3,SERPINA3,SFRP1,SMAD7,TET2,THBS4,TLN1,TNFSF8,VASP,VEGFD,VTN,VWF,XCL1
Cancer, Gastrointestinal Disease, Organismal Injury and Abnormalities	Digestive system cancer	1.77e-07		-0.016	AARS2,ABCC9,ABCG2,ACAD10,ACADVL,ACOX1,ACP1,ACP6,ACSBG1,ACSF3,ACSL5,ACSL6,ACSM3,ADAM10,ADAM17,ADAM32,ADAMTS3,ADH1C,ADHFE1,ADRA2B,AGL,AGMO,AGT,AK2,AKAP2,AKAP6,ALAD,ALDH2,ALDH9A1,ALKBH7,AMACR,AMBP,AMMECR1,AMOT,ANKRD29,ANKRD44,APBA3,APEH,APOC4,APPL1,ARFGAP2,ARHGAP33,ARHGEF3,ARHGEF7,ARID1B,ARID3A,ARMC7,ART3,ASAP3,ASPSCR1,ASXL3,ATAD2,ATAD5,ATG5,ATG9A,ATL1,ATP5J,ATP5J2,ATP5L,AURKA,AZIN1,BAK1,BARD1,BAZ2B…
Cell Death and Survival, Organismal Injury and Abnormalities, Renal and Urological Disease	Cell death of kidney cells	0.0109		-0.012	ABCG2,AGT,ATG5,BAK1,BCL10,BRCA1,CD2,CD2AP,DLST,DPM3,EIF2AK2,F2,FGFR4,GAS7,IRF3,IRF4,MAFB,MAP3K5,MIF,MZB1,PEX5,PPP1R10,PROC,PROKR1,PSEN2,RBP4,SFRP1,SIRT3,SLC25A38,SMAD7,TCF12,TERT,UNC13B,UXT,VTN
Cardiovascular System Development and Function, Organismal Development, Tissue Morphology	Vasodilation of mesenteric artery	0.00305		0	ABCC9,AGT,KNG1,PTPN1
Cancer, Organismal Injury and Abnormalities, Reproductive System Disease	Genital tract cancer	6.88e-05		0	AARS2,ABCC9,ABCG2,ACAD10,ACADVL,ACOX1,ACP6,ACSM3,ACY3,ADAM10,ADAM17,ADAM32,ADAMTS3,ADRA2B,ADRB3,AGL,AGMO,AGPS,AGT,AKAP2,AKAP6,ALDH2,ALDH9A1,ALKBH7,AMACR,ANKRD44,APLF,APPL1,ARF5,ARFGAP2,ARHGEF3,ARID1B,ARID3A,ASAP3,ASPSCR1,ASXL3,ATAD2,ATAD3A,ATAD5,ATG9A,ATL1,AUH,AURKA,BARD1,BAZ2B,BBS9,BCAR3,BCKDHA,BCL10,BCL11A,BICRAL,BMP5,BMPER,BRCA1,BSCL2,C11orf70,C1orf112,C1orf174,C1orf21,C20orf24,C3orf70,C5orf42…
Cancer, Organismal Injury and Abnormalities	Urogenital cancer	7.16e-05		0	AARS2,ABCC9,ABCG2,ACAD10,ACADVL,ACOX1,ACP6,ACSM3,ACY3,ADAM10,ADAM17,ADAM32,ADAMTS3,ADRA2B,ADRB3,AGL,AGMO,AGPS,AGT,AKAP2,AKAP6,ALAD,ALDH2,ALDH9A1,ALKBH7,AMACR,AMBP,ANKRD44,APLF,APPL1,ARF5,ARFGAP2,ARHGEF3,ARHGEF7,ARID1B,ARID3A,ASAP3,ASPSCR1,ASXL3,ATAD2,ATAD3A,ATAD5,ATG9A,ATL1,ATP5J2,AUH,AURKA,BARD1,BAZ2B,BBS9,BCAR3,BCKDHA,BCL10,BCL11A,BICRAL,BMP5,BMPER,BRCA1,BSCL2,C11orf70,C1orf112,C1orf174,C1orf21…
Endocrine System Disorders, Organismal Injury and Abnormalities, Reproductive System Disease	Ovarian lesion	0.00297		0	ABCG2,ADAM10,ADAM17,AGL,AKAP2,AKAP6,ALKBH7,ARID1B,ASPSCR1,ATAD2,ATAD3A,AUH,BARD1,BCL10,BRCA1,C9,CASTOR1,CDH4,CDK19,CEP128,CEP290,CHST8,CIC,COL18A1,COL23A1,COL6A5,COL6A6,CRP,CTDSPL,CTNNAL1,CUTA,CXADR,DAB2,DGKH,DHFR,DIP2B,DISP1,DNAH7,DNAJB6,DNMT1,DPF3,DPP4,DSE,EML6,ENO1,EPHB6,ETFB,ETS2,F2,FAM219A,FANCF,FANCL,FAT4,FGF18,FGFR4,GC,GDF15,GLG1,GMDS,HDAC9,HIC1,HIST2H2AA3/HIST2H2AA4,HMCN1,HOXA2,HSPE1,IFIH…
Cardiovascular Disease, Organismal Injury and Abnormalities	Embolus	0.00821		0	EDNRA,F12,F2,MERTK,PROC,VKORC1,VTN
Cancer, Organismal Injury and Abnormalities	Nonhematologic malignant neoplasm	1.8e-10		0.009	AARS2,ABCC9,ABCG2,ACAD10,ACADVL,ACOX1,ACP1,ACP6,ACSBG1,ACSF3,ACSL5,ACSL6,ACSM3,ACY3,ADAM10,ADAM17,ADAM32,ADAMTS3,ADH1C,ADHFE1,ADRA2B,ADRB3,AGL,AGMO,AGPS,AGT,AK2,AKAP2,AKAP6,AKR1C4,ALAD,ALDH2,ALDH9A1,ALKBH7,AMACR,AMBP,AMMECR1,AMOT,ANAPC13,ANKRD29,ANKRD44,APBA3,APEH,APLF,APOC4,APOO,APPL1,ARF5,ARFGAP2,ARHGAP33,ARHGEF3,ARHGEF7,ARID1B,ARID3A,ARMC7,ART3,ASAP3,ASGR1,ASPSCR1,ASXL3,ATAD2,ATAD3A,ATAD5,ATG5…
Cellular Growth and Proliferation, Lymphoid Tissue Structure and Development	Proliferation of lymphatic system cells	0.00116		0.022	ABCG2,AMACR,APPL1,ATAD5,BCL10,BCL11A,BRCA1,CBL,CD1D,CD2,CD2AP,CD300C,CD46,CD80,CHUK,CRP,DNAJA3,DPP4,EFNA1,EIF2AK2,EPHB6,Esrra,ETS2,F2,FGL2,GPI,IFI16,IGHG1,IGKC,Igkv1-117,IL11RA,IL12B,IL18,IL1RL1,IRF2,IRF4,Irgm1,KLF4,Klrk1,KSR1,LAT,LCP1,LFNG,LILRB3,LRRC32,LTF,Ly6a (includes others),MAFB,MALT1,MARK2,MERTK,MFN2,MFNG,MGAT5,MIF,MXI1,MYCN,PDE5A,PHC1,PIK3AP1,PPAT,PRKD1,PROC,RASGRP1,RBL2,RCAN2,REL,SATB1,…
Cell-To-Cell Signaling and Interaction	Adhesion of leukemia cell lines	0.00751		0.046	ACP1,ADAM10,BCL10,DAB2,F2,GDF15,LAT,PROC,RHOU,SIPA1,SKAP1,WWTR1
Cell-To-Cell Signaling and Interaction, Hematological System Development and Function	Aggregation of blood cells	0.00533		0.057	CRP,DAB2,F11,F12,F2,GC,GDF15,GNAZ,GUCY1B3,KNG1,LAT,LILRB3,Ly6a (includes others),MERTK,PEAR1,PRKG1,PROC,PTPN1,RASGRP1,REL,SEPT5,TLN1,TYRO3,VASP,VTN,VWF
Organismal Injury and Abnormalities, Renal and Urological Disease	Damage of renal glomerulus	0.00702		0.067	AGT,CYP2J2,IL12B,IL18,PROC
Infectious Diseases	Entrance of Herpesviridae	0.000631		0.085	CD46,EIF2AK2,NECTIN1,TNFRSF14
Cellular Development, Cellular Growth and Proliferation	Proliferation of blood cells	0.00975		0.103	AMACR,APPL1,ATAD5,BCL10,BCL11A,BRCA1,CBL,CD1D,CD2,CD2AP,CD300C,CD46,CD80,CHUK,CRP,DNAJA3,DPP4,EFNA1,EIF2AK2,EPHB6,Esrra,ETS2,FGL2,GDF15,GPI,HOXB3,IFI16,IGHG1,IGKC,Igkv1-117,IL11RA,IL12B,IL18,IL1RL1,IRF2,IRF4,Irgm1,KLF4,Klrk1,KSR1,LAT,LCP1,LILRB3,LRRC32,LTF,Ly6a (includes others),MAFB,MALT1,MARK2,MERTK,MFN2,MFNG,MGAT5,MIF,MLLT3,MXI1,MYCN,PDE5A,PIK3AP1,PML,PPAT,PRKD1,PROC,RASGRP1,RBL2,RCAN2,REL,SAT…
Cellular Movement	Cell movement of blood cells	0.0108		0.106	ADAM10,ADAM17,ADRB3,AGT,APBA3,ARHGEF7,C5AR2,C6,CBL,CCBE1,Ccl27a,CD1D,CD2,CD80,CEBPE,CHUK,CRP,CXADR,CXCR2,CYP1A1,CYP2J2,DPP4,EDNRA,F2,FUT8,GC,GDF15,GNAO1,GNAZ,GRN,IGHG1,IL11RA,IL12B,IL18,IL18BP,IL1RL1,IRF3,Irgm1,KNG1,LAT,LCP1,LILRB3,LIPA,LRRK2,LTF,Ly6a (includes others),MALT1,MAP3K5,MAT1A,MGAT5,MIF,MKL1,MMP8,MPP1,NCR1,NDRG1,NINJ1,OPRD1,PRKG1,PROC,PRTN3,PTPN1,RASGRP1,REL,Retnlg,RSPO3,SERPINA3,SFRP1…
Nucleic Acid Metabolism, Small Molecule Biochemistry	Metabolism of nucleotide	0.00075		0.107	AGT,AK2,AKAP6,ALDH2,ATP5D,Atp5e,ATP5J,ATP5J2,ATP5L,Calm1 (includes others),CEP290,CHRM2,COASY,COX8A,DCTPP1,DLST,EDNRA,EIF2AK3,ENTPD8,F2,FDPS,GMDS,GNAZ,GNB1,GPD1,GUCY1B3,KNG1,LETM1,LRRK2,MFN2,MZB1,NAPRT,NDUFAF1,NDUFS6,NUDT16,OPRD1,PDE10A,PDE5A,PKD2,PML,PPAT,PRKN,RAMP3,SLC31A2,SURF1,TMBIM6,UPRT
Post-Translational Modification, Protein Degradation, Protein Synthesis	Cleavage of protein fragment	0.00851		0.108	ADAM10,ADAM17,APEH,AURKAIP1,BAK1,CD46,CPN1,DLD,DPP4,F11,F12,F2,F9,FBXO3,FGFR4,HPN,IMMP2L,KLK3,KNG1,MALT1,MMP8,PROC,PRSS50,PRTN3,PSEN2
Organismal Injury and Abnormalities	Benign lesion	0.00303		0.109	ABCG2,ADRA2B,ADRB3,AK2,ALDH2,ASAP3,ATG5,BAK1,BBS2,BCL10,BMP5,BRCA1,CBL,CCNE2,CGRRF1,CHKA,CHRM2,CLDN23,COL18A1,COL23A1,COL5A3,COX6A2,CRP,CRY2,CTNNAL1,DAB2,DHCR7,DHFR,DNMT1,DPP4,EDNRA,EPHB6,EZH1,FAT4,FDPS,FGF18,FGFR4,FOXQ1,GLG1,GNG11,HAP1,HIST2H2AA3/HIST2H2AA4,HNMT,HOPX,IFIH1,IFIT1,IGFBP4,KCNK6,KLF4,KLK3,KRT20,LAMC1,LRRK2,LRRN4,LZTS2,MAP3K21,MAP3K5,MEX3D,MGAT5,MLLT3,MMP8,MST1R,MYCN,NDRG1,NDUFS7,Ngp…
Cancer, Organismal Injury and Abnormalities	Malignant solid tumor	2.15e-11		0.109	AARS2,ABCC9,ABCG2,ACAD10,ACADVL,ACOX1,ACP1,ACP6,ACSBG1,ACSF3,ACSL5,ACSL6,ACSM3,ACY3,ADAM10,ADAM17,ADAM32,ADAMTS3,ADH1C,ADHFE1,ADRA2B,ADRB3,AGL,AGMO,AGPS,AGT,AK2,AKAP2,AKAP6,AKR1C4,ALAD,ALDH2,ALDH9A1,ALKBH7,AMACR,AMBP,AMMECR1,AMOT,ANAPC13,ANKRD29,ANKRD44,APBA3,APEH,APLF,APOC4,APOO,APPL1,ARF5,ARFGAP2,ARHGAP33,ARHGEF3,ARHGEF7,ARID1B,ARID3A,ARMC7,ART3,ASAP3,ASGR1,ASPSCR1,ASXL3,ATAD2,ATAD3A,ATAD5,ATG5…
Cancer, Organismal Injury and Abnormalities	Pelvic tumor	0.000246		0.113	AARS2,ABCC9,ABCG2,ACAD10,ACADVL,ACOX1,ACP6,ACSM3,ACY3,ADAM10,ADAM17,ADAM32,ADAMTS3,ADRA2B,ADRB3,AGL,AGMO,AGPS,AGT,AKAP2,AKAP6,ALAD,ALDH2,ALDH9A1,ALKBH7,AMACR,ANKRD44,APLF,APPL1,ARF5,ARFGAP2,ARHGEF3,ARID1B,ARID3A,ASAP3,ASPSCR1,ASXL3,ATAD2,ATAD3A,ATAD5,ATG9A,ATL1,AUH,AURKA,BARD1,BAZ2B,BBS9,BCAR3,BCKDHA,BCL10,BCL11A,BICRAL,BMP5,BMPER,BRCA1,BSCL2,C11orf70,C1orf112,C1orf174,C1orf21,C20orf24,C3orf70,C5…
Cell Cycle, Gene Expression	Binding of GATA site	0.00689		0.124	F2,IFI16,LMCD1,SSBP2
Cellular Development, Cellular Growth and Proliferation, Hematological System Development and Function, Lymphoid Tissue Structure and Development	Proliferation of lymphocytes	0.00113		0.124	AMACR,APPL1,ATAD5,BCL10,BCL11A,BRCA1,CBL,CD1D,CD2,CD2AP,CD300C,CD46,CD80,CHUK,CRP,DNAJA3,DPP4,EFNA1,EIF2AK2,EPHB6,Esrra,ETS2,FGL2,GPI,IFI16,IGHG1,IGKC,Igkv1-117,IL11RA,IL12B,IL18,IL1RL1,IRF2,IRF4,Irgm1,KLF4,Klrk1,KSR1,LAT,LCP1,LILRB3,LRRC32,LTF,Ly6a (includes others),MALT1,MARK2,MERTK,MFN2,MFNG,MGAT5,MIF,MXI1,MYCN,PDE5A,PIK3AP1,PPAT,PRKD1,PROC,RASGRP1,RBL2,RCAN2,REL,SATB1,SKAP1,SLC39A10,SMAD7,ST3…
Cellular Movement, Immune Cell Trafficking	Leukocyte migration	0.0114		0.139	ADAM10,ADAM17,ADRB3,AGT,APBA3,ARHGEF7,C5AR2,C6,CBL,CCBE1,Ccl27a,CD1D,CD2,CD80,CEBPE,CHUK,CRP,CXADR,CXCR2,CYP1A1,CYP2J2,DPP4,EDNRA,F2,FUT8,GC,GDF15,GNAO1,GNAZ,GRN,IGHG1,IL11RA,IL12B,IL18,IL18BP,IL1RL1,IRF3,Irgm1,KNG1,LAT,LCP1,LILRB3,LIPA,LRRK2,LTF,Ly6a (includes others),MALT1,MAP3K5,MAT1A,MGAT5,MIF,MKL1,MMP8,MPP1,NCR1,NDRG1,NINJ1,OPRD1,PRKG1,PROC,PRTN3,PTPN1,RASGRP1,REL,Retnlg,RSPO3,SERPINA3,SFRP1…
Cell Death and Survival	Cell death of sarcoma cell lines	0.011		0.181	ABCG2,ATAD2,ATG5,AURKA,BRCA1,CCDC8,CDIP1,DNAJA3,DPP4,EIF2AK2,IRF3,MDC1,MFN2,MIF,NUAK1,PML,PRAF2,REL,SFRP1,TERT,TMBIM6,TTC5,UCHL5,UXT
Cancer, Organismal Injury and Abnormalities	Benign neoplasia	0.0117		0.184	ABCG2,ADRA2B,ADRB3,AK2,ALDH2,ASAP3,BAK1,BCL10,BMP5,BRCA1,CBL,CCNE2,CGRRF1,CHKA,CLDN23,COL18A1,COL23A1,COL5A3,COX6A2,CRP,CRY2,CTNNAL1,DAB2,DHFR,DNMT1,DPP4,EDNRA,EPHB6,EZH1,FDPS,FGF18,FGFR4,FOXQ1,GLG1,GNG11,HIST2H2AA3/HIST2H2AA4,HNMT,HOPX,IFIH1,IFIT1,IGFBP4,KCNK6,KLF4,KRT20,LRRK2,LRRN4,MAP3K21,MAP3K5,MEX3D,MGAT5,MLLT3,MMP8,MST1R,MYCN,NDRG1,NDUFS7,Ngp,NR4A2,NTHL1,PAQR3,PDE5A,PHLDA1,PHLDA2,PLCB4,PML,…
Cellular Movement, Hematological System Development and Function, Immune Cell Trafficking, Inflammatory Response	Cell movement of neutrophils	0.00779		0.188	ADAM10,ADAM17,ADRB3,AGT,C5AR2,CEBPE,CHUK,CRP,CXADR,CXCR2,CYP2J2,EDNRA,F2,GRN,IL18,IL1RL1,LILRB3,LRRK2,MGAT5,MKL1,MMP8,MPP1,PRKG1,PROC,PRTN3,RSPO3,SFRP1,THBS4,TLN1,VTN,VWF,XCL1
Cell-To-Cell Signaling and Interaction, Hematological System Development and Function, Immune Cell Trafficking	Adhesion of immune cells	0.0103		0.191	ADAM10,ADAM17,AGT,BMPER,C5AR2,CD177,CD2,CD46,CRP,CXCR2,F2,GDF15,IL18,Irgm1,KNG1,LCP1,LILRB3,LTF,Ly6a (includes others),MGAT5,MIF,NINJ1,NPTX1,PROC,PRTN3,RASGRP1,REL,SIPA1,SKAP1,TERT,TLN1,VASP,VTN,VWF,Wfdc17
Cancer, Organismal Injury and Abnormalities	Cancer	8.96e-11		0.211	AARS2,ABCC9,ABCG2,ACAD10,ACADVL,ACOX1,ACP1,ACP6,ACSBG1,ACSF3,ACSL5,ACSL6,ACSM3,ACY3,ADAM10,ADAM17,ADAM32,ADAMTS3,ADH1C,ADHFE1,ADRA2B,ADRB3,AGL,AGMO,AGPS,AGT,AK2,AKAP2,AKAP6,AKR1C4,ALAD,ALDH2,ALDH9A1,ALKBH7,AMACR,AMBP,AMMECR1,AMOT,ANAPC13,ANKRD29,ANKRD44,APBA3,APEH,APLF,APOC4,APOO,APPL1,ARF5,ARFGAP2,ARHGAP33,ARHGEF3,ARHGEF7,ARID1B,ARID3A,ARMC7,ART3,ASAP3,ASGR1,ASPSCR1,ASXL3,ATAD2,ATAD3A,ATAD5,ATG5…
Cancer, Gastrointestinal Disease, Organismal Injury and Abnormalities	Digestive organ tumor	1.07e-09		0.214	AARS2,ABCC9,ABCG2,ACAD10,ACADVL,ACOX1,ACP1,ACP6,ACSBG1,ACSF3,ACSL5,ACSL6,ACSM3,ACY3,ADAM10,ADAM17,ADAM32,ADAMTS3,ADH1C,ADHFE1,ADRA2B,ADRB3,AGL,AGMO,AGPS,AGT,AK2,AKAP2,AKAP6,AKR1C4,ALAD,ALDH2,ALDH9A1,ALKBH7,AMACR,AMBP,AMMECR1,AMOT,ANKRD29,ANKRD44,APBA3,APEH,APLF,APOC4,APPL1,AQP5,ARFGAP2,ARHGAP33,ARHGEF3,ARHGEF7,ARID1B,ARID3A,ARMC7,ART3,ASAP3,ASPSCR1,ASXL3,ATAD2,ATAD3A,ATAD5,ATG5,ATG9A,ATL1,ATP5J,A…
Cell Morphology	Shape change of breast cancer cell lines	0.0153		0.218	BCAR3,CBL,EPHB6,F2,PRKD1
Cell Death and Survival, Organismal Injury and Abnormalities, Renal and Urological Disease	Apoptosis of podocytes	0.0133		0.235	AGT,CD2AP,PROC,PROKR1,SMAD7
Cell Morphology, Cellular Function and Maintenance	Homologous recombination repair of tumor cell lines	0.00317		0.246	BRCA1,PML,RAD18,RAD50,SWI5
Cellular Development, Cellular Growth and Proliferation, Hematological System Development and Function, Lymphoid Tissue Structure and Development	Cell proliferation of T lymphocytes	0.00208		0.249	AMACR,APPL1,BCL10,BRCA1,CBL,CD1D,CD2,CD2AP,CD46,CD80,CHUK,CRP,DNAJA3,DPP4,EFNA1,EIF2AK2,EPHB6,Esrra,ETS2,FGL2,GPI,IGHG1,IL12B,IL18,IL1RL1,IRF2,IRF4,Irgm1,KLF4,Klrk1,KSR1,LAT,LCP1,LRRC32,LTF,Ly6a (includes others),MALT1,MERTK,MFN2,MGAT5,MIF,MXI1,PDE5A,PPAT,PRKD1,PROC,RASGRP1,RBL2,RCAN2,REL,SATB1,SKAP1,ST3GAL5,STK17B,TCF12,TERT,TLN1,TNFRSF14,TSC22D3,TYRO3,XCL1
Cellular Movement, Hematological System Development and Function, Immune Cell Trafficking	Cell movement of granulocytes	0.00544		0.284	ADAM10,ADAM17,ADRB3,AGT,C5AR2,CD2,CEBPE,CHUK,CRP,CXADR,CXCR2,CYP2J2,EDNRA,F2,GDF15,GRN,IL12B,IL18,IL1RL1,KNG1,LILRB3,LRRK2,LTF,MGAT5,MKL1,MMP8,MPP1,PRKG1,PROC,PRTN3,RSPO3,SFRP1,THBS4,TLN1,TNFSF8,VASP,VTN,VWF,XCL1
Cancer, Organismal Injury and Abnormalities	Tumorigenesis of epithelial neoplasm	9.42e-07		0.307	AARS2,ABCC9,ABCG2,ACADVL,ACOX1,ACP6,ACSM3,ADAM10,ADAM17,ADAM32,ADAMTS3,ADH1C,ADHFE1,ADRB3,AGL,AGMO,AGPS,AGT,AKAP2,AKAP6,ALDH2,ALKBH7,AMACR,AMBP,AMMECR1,AMOT,ANKRD44,APEH,APLF,APPL1,ARFGAP2,ARHGAP33,ARHGEF3,ARHGEF7,ARID1B,ARID3A,ART3,ASAP3,ASPSCR1,ASXL3,ATAD2,ATAD3A,ATAD5,ATG5,ATG9A,ATL1,ATP5D,ATP5J,ATP5L,AUH,AURKA,BAK1,BARD1,BAZ2B,BBS9,BCKDHA,BCL10,BCL11A,BCO2,BMP5,BMPER,BRCA1,C11orf70,C15orf52,C…
Cell Morphology, Hematological System Development and Function, Inflammatory Response	Shape change of blood platelets	0.012		0.314	CBL,F2,KNG1,LILRB3,VTN,VWF
Immunological Disease, Organismal Injury and Abnormalities	Abnormality of thymus gland	0.0119		0.378	ATG5,BCL10,BCL11A,BRCA1,CBL,CD2AP,CYP1A1,DNAJA3,FEN1,LAT,MALT1,PSEN2,RASGRP1,Rfx5,SATB1,SMAD7,STK36,TSC22D3
Immunological Disease, Organismal Injury and Abnormalities	Atrophy of thymus gland	0.0127		0.378	BCL10,CD2AP,DNAJA3,FEN1,PSEN2,SMAD7,STK36
Cellular Assembly and Organization, Cellular Function and Maintenance	Organization of actin cytoskeleton	0.00459		0.435	AKAP2,AMOT,Ccl27a,CD2AP,CXADR,DNAJA3,DNAJB6,EFNA1,F2,FMNL2,FNBP1,GPI,LCP1,MGAT5,MKL1,MKL2,MST1R,PRKG1,PTPN1,RBBP4,RFLNB,RHOU,RNF5,SFRP1,SPECC1L,SPTAN1,TLN1,VASP,VTN,VWF,WASF2,WDPCP,WHAMM
Cancer, Organismal Injury and Abnormalities	Cancer of secretory structure	2.12e-05		0.447	ABCC9,ABCG2,ACAD10,ACADVL,ACOX1,ACP6,ACSF3,ACSM3,ACY3,ADAM10,ADAM17,ADAM32,ADAMTS3,ADRA2B,ADRB3,AGL,AGT,AKAP2,AKAP6,ALDH2,ALDH9A1,AMACR,AMOT,ANKRD29,APOC4,APPL1,ARF5,ARFGAP2,ARHGAP33,ARHGEF3,ARHGEF7,ARID1B,ARMC7,ASAP3,ASPSCR1,ASXL3,ATAD2,ATAD3A,ATAD5,ATG9A,ATP5J,BAZ2B,BBS9,BCAR3,BCKDHA,BCL11A,BICRAL,BMP5,BRCA1,BSCL2,C1orf112,C1orf21,C20orf24,C5orf42,C6,C9,CBFA2T3,CBL,CCDC8,CD2,CD2AP,CD80,CDC42EP4…
Cellular Movement	Invasion of prostate cancer cell lines	0.00113		0.465	EFNA1,ETS2,F2,FGFR4,GDF15,GPR31,HIC1,HPN,KLF4,LCP1,MIF,NDRG1,Nes,NR4A2,PML,SATB1
Cancer, Gastrointestinal Disease, Hepatic System Disease, Organismal Injury and Abnormalities	Liver tumor	0.000804		0.466	AARS2,ABCC9,ACAD10,ACADVL,ACOX1,ACP1,ACSBG1,ACSL6,ACSM3,ACY3,ADAM17,ADAM32,ADAMTS3,ADRA2B,ADRB3,AGPS,AGT,AK2,AKAP2,AKAP6,AKR1C4,ALAD,ALDH2,ALDH9A1,ALKBH7,AMBP,AMOT,ANKRD44,APLF,AQP5,ARHGAP33,ARHGEF3,ARHGEF7,ARID1B,ARID3A,ASAP3,ASPSCR1,ASXL3,ATAD2,ATAD3A,ATAD5,ATG5,ATG9A,ATL1,ATP5J,AURKA,BAK1,BAZ2B,BCAR3,BCKDHA,BCKDHB,BCL10,BCL11A,BCO2,BMP5,BRCA1,BSCL2,C14orf119,C15orf52,C17orf53,C1orf112,C1orf21,…
Respiratory Disease	Dyspnea	0.00627		0.489	ADAM17,BRCA1,EDNRA,ELK3,F11,FGFRL1,FKBP8,MAFB,MYCN,OPRD1,PDE5A,PEX5,PROC,RAB3B,SCN2A
Cell Death and Survival, Organismal Injury and Abnormalities	Necrosis of epithelial tissue	0.00855		0.497	ABCG2,ADAM17,AGT,ALDH2,ATG5,AURKA,BAK1,BCL10,CD1D,CHUK,COL18A1,CRP,CYP2E1,DAB2,DLST,EIF2AK2,F2,FAAH,FGFR4,FGL2,FKBP8,GAS7,GDF15,IL18,IRF3,IRF4,KLF4,Klrk1,KNG1,KSR1,LIPA,MAP3K5,MIF,MKL1,MYCN,MZB1,NDRG1,PEX5,PPP1R10,PROC,PRTN3,PTPN1,RASGRP1,RBL2,RBP4,REL,RGS5,SEMA3F,SERPINA3,SFRP1,SIRT3,SLC25A38,TCF12,TERT,TMBIM6,UXT,VTN
Cardiovascular System Development and Function, Cellular Development, Cellular Function and Maintenance, Cellular Growth and Proliferation, Organismal Development, Tissue Development	Endothelial cell development	0.00257		0.521	ACP1,ADRA2B,AGT,BMPER,CBL,COL18A1,CXCR2,DAB2,EFNA1,EGFL6,F12,F2,FGF13,GRN,IGHG1,IL18,KLK3,KNG1,LIPA,MERTK,NR4A2,PAQR3,PML,PRKD1,PROC,PSEN2,PTPN1,RCAN2,RGS5,SEMA3F,SERPINA3,TERT,THBS4,VASH1,VEGFD,VTN,WASF2,WWTR1
Cell Death and Survival	Necrosis	0.00397		0.533	ABCC9,ABCG2,ACP1,ADAM10,ADAM17,AGT,ALDH2,AMACR,ARHGEF3,ATAD2,ATG5,AURKA,BAK1,BARD1,BCL10,BCL11A,BMP5,BRCA1,C9,CBL,CCDC8,CD1D,CD2,CD2AP,CD80,CDIP1,CDR2L,CHKA,CHUK,CIAPIN1,CIDEB,COL18A1,COX6B1,COX8A,CREB3L2,CRP,CXADR,CYB5A,CYP2E1,CYP2J2,DAB2,DHCR7,DHFR,DLST,DNAJA3,DNMT1,DPM3,DPP4,EDNRA,EFNA1,EIF2AK2,EIF2AK3,EMG1,ENO1,EPHB6,ERCC8,ETS2,F11,F2,FAAH,FABP1,FAM162A,FANCF,FANCL,FDPS,FDXR,FEN1,FGF18,FGFR4,…
Cardiovascular System Development and Function, Cellular Development, Cellular Function and Maintenance, Cellular Growth and Proliferation, Organismal Development, Tissue Development	Proliferation of endothelial cells	0.00184		0.538	ACP1,ADRA2B,AGT,BMPER,CBL,COL18A1,CXCR2,DAB2,EFNA1,F12,F2,FGF13,GRN,IGHG1,IL18,KLK3,KNG1,LIPA,MERTK,NR4A2,PAQR3,PML,PRKD1,PROC,PSEN2,PTPN1,RCAN2,RGS5,SEMA3F,SERPINA3,THBS4,VASH1,VEGFD,WWTR1
DNA Replication, Recombination, and Repair, Nucleic Acid Metabolism, Small Molecule Biochemistry	Hydrolysis of nucleotide	0.0164		0.543	ABCG2,AGT,ATAD2,CKMT1A/CKMT1B,EIF5,F2,GNAO1,GNAZ,GNB1,PDE10A,PDE5A,RALGAPA1,Tgtp1/Tgtp2
Lymphoid Tissue Structure and Development	Frequency of B lymphocytes	0.0176		0.555	CBL,FUT8,LFNG,MFNG,RASGRP1
Cell-To-Cell Signaling and Interaction	Binding of leukemia cell lines	0.0136		0.559	ACP1,ADAM10,BCL10,CXCR2,DAB2,F2,GDF15,LAT,PROC,RHOU,SIPA1,SKAP1,VTN,WWTR1
Cancer, Organismal Injury and Abnormalities	Abdominal neoplasm	5.41e-13		0.566	AARS2,ABCC9,ABCG2,ACAD10,ACADVL,ACOX1,ACP1,ACP6,ACSBG1,ACSF3,ACSL5,ACSL6,ACSM3,ACY3,ADAM10,ADAM17,ADAM32,ADAMTS3,ADH1C,ADHFE1,ADRA2B,ADRB3,AGL,AGMO,AGPS,AGT,AK2,AKAP2,AKAP6,AKR1C4,ALAD,ALDH2,ALDH9A1,ALKBH7,AMACR,AMBP,AMMECR1,AMOT,ANKRD29,ANKRD44,APBA3,APEH,APLF,APOC4,APPL1,AQP5,ARF5,ARFGAP2,ARHGAP33,ARHGEF3,ARHGEF7,ARID1B,ARID3A,ARMC7,ART3,ASAP3,ASPSCR1,ASXL3,ATAD2,ATAD3A,ATAD5,ATG5,ATG9A,ATL1,AT…
Inflammatory Disease, Inflammatory Response, Neurological Disease, Organismal Injury and Abnormalities	Encephalitis	0.0104		0.591	ABCG2,AMACR,C6,CD1D,CD80,CHUK,CRP,DPP4,EIF2AK3,EPHB6,GRN,IGHG1,IL12B,IL18,IL18BP,IL18R1,IRF3,IRF4,Irgm1,KLF4,LRRK2,MALT1,MERTK,MGAT5,MIF,MMP8,NINJ1,NR4A2,PHB2,PROC,REL,SLC33A1,STK17B,TNFRSF14,VWF,ZRANB1
Cellular Movement, Hematological System Development and Function, Immune Cell Trafficking	Cell movement of leukocytes	0.013		0.615	ADAM10,ADAM17,ADRB3,AGT,APBA3,ARHGEF7,C5AR2,C6,Ccl27a,CD1D,CD2,CD80,CEBPE,CHUK,CRP,CXADR,CXCR2,CYP2J2,DPP4,EDNRA,F2,GDF15,GNAO1,GNAZ,GRN,IGHG1,IL11RA,IL12B,IL18,IL18BP,IL1RL1,Irgm1,KNG1,LAT,LCP1,LILRB3,LIPA,LRRK2,LTF,Ly6a (includes others),MALT1,MAP3K5,MAT1A,MGAT5,MIF,MKL1,MMP8,MPP1,NCR1,NDRG1,NINJ1,OPRD1,PRKG1,PROC,PRTN3,PTPN1,RASGRP1,REL,Retnlg,RSPO3,SERPINA3,SFRP1,SKAP1,SMAD7,THBS4,TLN1,TNFRSF…
Cell-mediated Immune Response, Lymphoid Tissue Structure and Development	Frequency of CD4+ T-lymphocytes	0.00101		0.632	LFNG,MFNG,NR4A2,RASGRP1
Cardiovascular System Development and Function, Tissue Development	Development of endothelial tissue	0.00224		0.648	ACP1,ADRA2B,AGT,BMPER,CBL,COL18A1,CXCR2,DAB2,EFNA1,EGFL6,F12,F2,FGF13,GRN,IGHG1,IL18,KLK3,KNG1,LIPA,MERTK,NR4A2,PAQR3,PML,PRKD1,PROC,PSEN2,PTPN1,RCAN2,RGS5,SEMA3F,SERPINA3,TERT,THBS4,UNC13B,VASH1,VEGFD,VTN,WASF2,WWTR1
Cardiovascular System Development and Function, Cellular Development, Cellular Function and Maintenance, Cellular Growth and Proliferation, Organismal Development, Tissue Development	Cell proliferation of vascular endothelial cells	0.0003		0.656	CBL,COL18A1,DAB2,F12,F2,FGF13,IL18,KLK3,KNG1,MERTK,NR4A2,PAQR3,PML,PTPN1,RCAN2,RGS5,SEMA3F,SERPINA3,VASH1,VEGFD,WWTR1
Cancer, Organismal Injury and Abnormalities	Genitourinary tumor	3.08e-05		0.724	AARS2,ABCC9,ABCG2,ACAD10,ACADVL,ACOX1,ACP6,ACSM3,ACY3,ADAM10,ADAM17,ADAM32,ADAMTS3,ADRA2B,ADRB3,AGL,AGMO,AGPS,AGT,AK2,AKAP2,AKAP6,ALAD,ALDH2,ALDH9A1,ALKBH7,AMACR,AMBP,ANKRD44,APLF,APPL1,ARF5,ARFGAP2,ARHGEF3,ARHGEF7,ARID1B,ARID3A,ASAP3,ASPSCR1,ASXL3,ATAD2,ATAD3A,ATAD5,ATG9A,ATL1,ATP5J2,AUH,AURKA,BARD1,BAZ2B,BBS9,BCAR3,BCKDHA,BCL10,BCL11A,BICRAL,BMP5,BMPER,BRCA1,BSCL2,C11orf70,C1orf112,C1orf174,C1o…
Cell Death and Survival	Apoptosis	0.00986		0.737	ABCG2,ADAM17,AGT,ALDH2,AMOT,APPL1,ARHGEF3,ARHGEF7,ATAD2,ATAD3A,ATG5,AURKA,BAK1,BARD1,BBS2,BCL10,BCL11A,BMP5,BRCA1,C6,CBL,CCBE1,CCDC8,CD1D,CD2,CD2AP,CD80,CDH4,CDIP1,CDK19,CEBPE,CHKA,CHUK,CIAPIN1,CIDEB,CKMT1A/CKMT1B,COL18A1,COX6B1,COX8A,CREB3L2,CRP,CTNNBIP1,CXADR,CXCR2,CYB5A,CYP2E1,CYP2J2,DAB2,DDRGK1,DHFR,DNAJA3,DNMT1,DPM3,DPP4,E2F7,EDNRA,EFHC1,EFNA1,EIF2AK2,EIF2AK3,ENO1,EPHB6,ETS2,F2,FABP1,FAM162A…
Cell-To-Cell Signaling and Interaction, Hematological System Development and Function	Binding of leukocytes	0.00527		0.755	ADAM10,ADAM17,AGT,BMPER,C5AR2,CD177,CD2,CD46,CRP,CXCR2,F2,GDF15,IL18,IL18R1,Irgm1,KNG1,LCP1,LFNG,LILRB3,LTF,Ly6a (includes others),MFNG,MGAT5,MIF,NCR1,NINJ1,NPTX1,PROC,PRTN3,RASGRP1,REL,SIPA1,SKAP1,TERT,TLN1,VASP,VTN,VWF,Wfdc17
Cardiovascular System Development and Function, Tissue Development	Development of cardiovascular tissue	0.00157		0.81	ACP1,ADRA2B,AGT,BMPER,CBL,COL18A1,CXCR2,DAB2,EFNA1,EGFL6,F12,F2,FGF13,GRN,IGHG1,IL18,KLK3,KNG1,LIPA,MERTK,NR4A2,PAQR3,PML,PRKD1,PROC,PSEN2,PTPN1,RCAN2,RGS5,SEMA3F,SERPINA3,TERT,THBS4,TMOD1,UNC13B,VASH1,VEGFD,VTN,WASF2,WWTR1
Tissue Development	Accumulation of cells	0.0105		0.817	AGT,BCL10,BRCA1,C6,CD1D,CD80,COL18A1,CRP,CXCR2,ETS2,F2,FEN1,GRN,IFI16,IGHG1,IL12B,IL18,IL1RL1,IRF4,LAT,MERTK,MIF,MMP8,PML,PRTN3,PTPN1,RASGRP1,SLC46A1,SMAD7,TERT,TLN1,TSC22D3,WASF2
Cancer, Dermatological Diseases and Conditions, Organismal Injury and Abnormalities	Skin tumor	0.00899		0.831	ABCC9,ABCG2,ACAD10,ACP1,ACP6,ACSBG1,ACSL5,ACSL6,ACSM3,ACY3,ADAM10,ADAM32,ADHFE1,ADRB3,AGL,AGMO,AGPS,AGT,AK2,AKAP2,AKAP6,AKR1C4,ALAD,ALDH2,ALDH9A1,AMACR,AMBP,AMOT,ANKRD29,APEH,APLF,APPL1,ARHGAP33,ARID1B,ART3,ASAP3,ASPSCR1,ASXL3,ATAD2,ATAD3A,ATG9A,AURKA,AZIN1,BAK1,BARD1,BAZ2B,BBS2,BBS9,BCAR3,BCKDHB,BCL10,BCL11A,BCO2,BMP5,BMPER,BRCA1,C11orf70,C14orf2,C1RL,C20orf24,C2CD4D,C5orf42,C6,C9,CABYR,CARHSP1,…
Cell Morphology, Cellular Assembly and Organization, Cellular Function and Maintenance	Formation of filopodia	0.0108		0.852	AGT,CDC42EP4,CXCR2,F2,GDF15,KNG1,MKL1,NECTIN1,RHOU,SDC3,SPATA13,SRGAP1,TNK2,VASP,VEGFD,VWF,WASF2,ZMYND8
Cancer, Organismal Injury and Abnormalities, Reproductive System Disease	Tumorigenesis of genital organ	3.07e-05		0.863	AARS2,ABCC9,ABCG2,ACAD10,ACADVL,ACOX1,ACP6,ACSM3,ACY3,ADAM10,ADAM17,ADAM32,ADAMTS3,ADRA2B,ADRB3,AGL,AGMO,AGPS,AGT,AK2,AKAP2,AKAP6,ALDH2,ALDH9A1,ALKBH7,AMACR,ANKRD44,APLF,APPL1,ARF5,ARFGAP2,ARHGEF3,ARID1B,ARID3A,ASAP3,ASPSCR1,ASXL3,ATAD2,ATAD3A,ATAD5,ATG9A,ATL1,AUH,AURKA,BARD1,BAZ2B,BBS9,BCAR3,BCKDHA,BCL10,BCL11A,BICRAL,BMP5,BMPER,BRCA1,BSCL2,C11orf70,C1orf112,C1orf174,C1orf21,C20orf24,C3orf70,C5o…
Cancer, Organismal Injury and Abnormalities, Reproductive System Disease	Genital tumor	3.19e-05		0.863	AARS2,ABCC9,ABCG2,ACAD10,ACADVL,ACOX1,ACP6,ACSM3,ACY3,ADAM10,ADAM17,ADAM32,ADAMTS3,ADRA2B,ADRB3,AGL,AGMO,AGPS,AGT,AK2,AKAP2,AKAP6,ALDH2,ALDH9A1,ALKBH7,AMACR,ANKRD44,APLF,APPL1,ARF5,ARFGAP2,ARHGEF3,ARID1B,ARID3A,ASAP3,ASPSCR1,ASXL3,ATAD2,ATAD3A,ATAD5,ATG9A,ATL1,AUH,AURKA,BARD1,BAZ2B,BBS9,BCAR3,BCKDHA,BCL10,BCL11A,BICRAL,BMP5,BMPER,BRCA1,BSCL2,C11orf70,C1orf112,C1orf174,C1orf21,C20orf24,C3orf70,C5o…
Cancer, Organismal Injury and Abnormalities	Solid tumor	1.09e-12		0.882	AARS2,ABCC9,ABCG2,ACAD10,ACADVL,ACOX1,ACP1,ACP6,ACSBG1,ACSF3,ACSL5,ACSL6,ACSM3,ACY3,ADAM10,ADAM17,ADAM32,ADAMTS3,ADH1C,ADHFE1,ADRA2B,ADRB3,AGL,AGMO,AGPS,AGT,AK2,AKAP2,AKAP6,AKR1C4,ALAD,ALDH2,ALDH9A1,ALKBH7,AMACR,AMBP,AMMECR1,AMOT,ANAPC13,ANKRD29,ANKRD44,APBA3,APEH,APLF,APOC4,APOO,APPL1,AQP5,ARF5,ARFGAP2,ARHGAP33,ARHGEF3,ARHGEF7,ARID1B,ARID3A,ARMC7,ART3,ASAP3,ASGR1,ASPSCR1,ASXL3,ATAD2,ATAD3A,ATAD5…
Cancer, Organismal Injury and Abnormalities, Reproductive System Disease	Prostate Cancer and Tumors	2.71e-05		0.896	ABCC9,ABCG2,ACAD10,ACADVL,ACOX1,ACP6,ACSM3,ACY3,ADAM10,ADAM17,ADAM32,ADAMTS3,ADRA2B,ADRB3,AGT,AKAP2,AKAP6,ALDH2,ALDH9A1,AMACR,APPL1,ARF5,ARFGAP2,ARHGEF3,ARID1B,ASAP3,ASXL3,ATAD2,ATAD5,ATG9A,AURKA,BAZ2B,BCAR3,BCKDHA,BCL11A,BICRAL,BRCA1,BSCL2,C1orf112,C1orf21,C20orf24,C6,C9,CBFA2T3,CBL,CCDC8,CD2,CD2AP,CD80,CDC42EP4,CENPT,CEP170,CEP290,CES3,CES4A,CFAP43,CHD3,CHRD,CHRM2,CIB2,CIC,COL18A1,COL23A1,COL5A…
Cancer, Organismal Injury and Abnormalities, Reproductive System Disease	Male genital neoplasm	4.93e-05		0.896	ABCC9,ABCG2,ACAD10,ACADVL,ACOX1,ACP6,ACSM3,ACY3,ADAM10,ADAM17,ADAM32,ADAMTS3,ADRA2B,ADRB3,AGT,AKAP2,AKAP6,ALDH2,ALDH9A1,AMACR,APPL1,ARF5,ARFGAP2,ARHGEF3,ARID1B,ASAP3,ASXL3,ATAD2,ATAD5,ATG9A,AURKA,BAZ2B,BCAR3,BCKDHA,BCL10,BCL11A,BICRAL,BRCA1,BSCL2,C1orf112,C1orf21,C20orf24,C6,C9,CBFA2T3,CBL,CCDC8,CD2,CD2AP,CD80,CDC42EP4,CENPT,CEP170,CEP290,CES3,CES4A,CFAP43,CHD3,CHRD,CHRM2,CHST8,CIB2,CIC,COL18A1,C…
Cell-To-Cell Signaling and Interaction, Hematological System Development and Function	Interaction of leukocytes	0.00391		0.909	ADAM10,ADAM17,AGT,BMPER,C5AR2,CD177,CD2,CD46,CD80,CRP,CXCR2,F2,GDF15,IL18,IL18R1,Irgm1,KNG1,LCP1,LFNG,LILRB3,LTF,Ly6a (includes others),MFNG,MGAT5,MIF,NCR1,NINJ1,NPTX1,PROC,PRTN3,RASGRP1,REL,SIPA1,SKAP1,TERT,TLN1,VASP,VTN,VWF,Wfdc17
Cell-To-Cell Signaling and Interaction	Binding of blood cells	0.0134		0.934	ADAM10,ADAM17,AGT,BMPER,C5AR2,CD177,CD2,CD46,CRP,CXCR2,F12,F2,F9,GDF15,IL18,IL18R1,Irgm1,KNG1,LCP1,LFNG,LILRB3,LTF,Ly6a (includes others),MFNG,MGAT5,MIF,NCR1,NINJ1,NPTX1,PROC,PRTN3,RASGRP1,REL,SIPA1,SKAP1,TERT,TLN1,VASP,VTN,VWF,Wfdc17
Cellular Movement, Connective Tissue Development and Function	Cell movement of fibroblast cell lines	0.00176		0.95	ACP1,APPL1,ATG5,ATG9A,Ccl27a,CNN3,CXCR2,DAB2,EFNA1,ELK3,F2,FGFR4,FMNL2,GPI,IL18,KDM2B,MGAT5,MST1R,PRKD1,PTPN1,RNF5,VEGFD,VTN,WDPCP
Cell Cycle	Ploidy of epithelial cells	0.00151		1	ATG5,AURKA,E2F7,NDRG1,TERT
Cardiovascular Disease, Organismal Injury and Abnormalities	Degeneration of myocardial cuff	0.00305		1	ACADVL,F11,PROC,TREX1
Cardiovascular Disease, Organismal Injury and Abnormalities	Abnormality of atrium	0.00709		1	ACADVL,ADAM17,ADRA2B,COL18A1,CXADR,EDNRA,EFNA1,F11,FAT4,FGFRL1,MEGF8,MKL1,PROC,SEMA3D,TREX1
Immunological Disease	Systemic autoimmune syndrome	0.0107		1.008	ACAD10,ADAM10,ADAM17,ADRA2B,AGT,AK2,ALDH2,ARHGAP33,ATG5,BMP5,C6orf47,CD1D,CD300C,CD80,CD96,CELF2,CHCHD2,CHRM2,CHST8,CHUK,CRP,CXCR2,DHFR,DNMT1,DPP4,EIF2AK3,ENO1,FDPS,FGL2,FPGS,FSTL4,GBP6,GRN,GTF2H4,HNMT,IFI16,Ifi47,IFIH1,IFIT1,IGFBP4,IGHG1,IGKC,IL12B,IL17D,IL18,IL18BP,IPCEF1,IRF4,Irgm1,KLF13,Klrk1,KRT20,LAT,LCP1,LILRB3,LRRC32,LRRK2,LTF,Ly6a (includes others),MAFB,MAML3,MDC1,MERTK,MGAM,MIF,MIPEP,MM…
Connective Tissue Development and Function, Tissue Morphology	Quantity of white adipose tissue	0.0173		1.019	BSCL2,CBL,FGL1,GDF15,IL18,KSR1,LIPA,MARK2,PTPN1,RAI1
Cellular Compromise, Cellular Function and Maintenance	Endoplasmic reticulum stress response	0.0108		1.029	BAK1,CREB3L2,DDRGK1,EIF2AK2,EIF2AK3,HERPUD1,HSPE1,MAP3K5,MFN2,OS9,PML,PRKN,PSEN2,PTPN1,SIL1,THBS4,TMBIM6,UFL1
Cell Morphology, Cellular Movement, Hematological System Development and Function, Inflammatory Response	Cell spreading of blood platelets	0.0176		1.067	CBL,KNG1,LILRB3,VTN,VWF
Cellular Function and Maintenance	Cellular homeostasis	0.000672		1.08	ABCC9,ABCG2,ADAM10,ADAM17,AGT,AMOT,AQP5,ARHGEF7,ASPSCR1,ATG5,ATG9A,AURKA,BAK1,BARD1,BCKDHA,BCL10,BCL11A,BCO2,BRCA1,BSCL2,CBL,CD1D,CD2,CD46,CD80,CHRD,CHRM2,CHUK,CIB2,COL5A3,CRP,CRY2,CXCR2,CYB5A,CYP2E1,DLD,DLGAP1,DNAJA3,DNMT1,EDNRA,EFNA1,EIF2AK2,EIF2AK3,EIF2B1,Esrra,ETS2,F2,FABP1,FECH,FGFR4,FGGY,GABARAPL1,GBE1,GC,GFER,Gk,GNAT2,GNB1,GPI,HAP1,HERPUD1,IGFBP4,IGHG1,IGKC,Igkv1-117,Igtp,IL11RA,IL12B,IL18…
Cell-To-Cell Signaling and Interaction	Interaction of blood cells	0.01		1.091	ADAM10,ADAM17,AGT,BMPER,C5AR2,CD177,CD2,CD46,CD80,CRP,CXCR2,F12,F2,F9,GDF15,IL18,IL18R1,Irgm1,KNG1,LCP1,LFNG,LILRB3,LTF,Ly6a (includes others),MFNG,MGAT5,MIF,NCR1,NINJ1,NPTX1,PROC,PRTN3,RASGRP1,REL,SIPA1,SKAP1,TERT,TLN1,VASP,VTN,VWF,Wfdc17
Cell Morphology	Cell rounding of tumor cell lines	0.0153		1.106	EDNRA,EFNA1,F2,MERTK,SIPA1
Cancer, Organismal Injury and Abnormalities	Carcinoma	1.07e-12		1.128	AARS2,ABCC9,ABCG2,ACAD10,ACADVL,ACOX1,ACP1,ACP6,ACSBG1,ACSF3,ACSL6,ACSM3,ACY3,ADAM10,ADAM17,ADAM32,ADAMTS3,ADH1C,ADHFE1,ADRA2B,ADRB3,AGL,AGMO,AGPS,AGT,AK2,AKAP2,AKAP6,ALAD,ALDH2,ALDH9A1,ALKBH7,AMACR,AMBP,AMMECR1,AMOT,ANKRD29,ANKRD44,APBA3,APEH,APLF,APOC4,APPL1,ARF5,ARFGAP2,ARHGAP33,ARHGEF3,ARHGEF7,ARID1B,ARID3A,ARMC7,ART3,ASAP3,ASGR1,ASPSCR1,ASXL3,ATAD2,ATAD3A,ATAD5,ATG5,ATG9A,ATL1,ATP5D,ATP5J,AT…
Endocrine System Disorders, Gastrointestinal Disease, Immunological Disease, Metabolic Disease, Organismal Injury and Abnormalities	Insulin-dependent diabetes mellitus	0.00598		1.149	ACAD10,AGT,ALDH2,C6orf47,CD1D,CD300C,CD80,CD96,CRP,DPP4,EIF2AK3,FSTL4,GBP6,GTF2H4,IFI16,Ifi47,IFIH1,IL12B,IL18,IL18BP,IPCEF1,IRF4,Irgm1,Klrk1,KRT20,LAT,LCP1,LILRB3,LRRC32,Ly6a (includes others),MDC1,MERTK,MGAM,MZB1,RAB5B,RAMP3,REL,RNF5,SGF29,TCF24,Tgtp1/Tgtp2,TNFSF8,VWA7,XCL1
Inflammatory Response	Immune response of cells	0.0111		1.176	AGT,ASGR1,ATG5,BAK1,CBL,CD1D,CD80,CEBPE,CMC2,CRP,EIF2AK2,ETS2,F9,GULP1,IFIH1,IGHG1,IGKC,IL12B,IL18,IL18R1,IL1RL1,IRF2,IRF3,KLK3,LAT,LILRB3,LMAN2,LTF,MALT1,MERTK,MID2,MIF,MKL1,NAPRT,NCR1,NR4A2,OSBP2,PEAR1,PFN2,PML,POLA1,PROC,PRTN3,RAB5B,REL,Rfx5,SMAD7,TNFSF8,TREX1,TRIM13,TRIM45,TRIM56,TYRO3,VTN,VWF
Dermatological Diseases and Conditions, Organismal Injury and Abnormalities	Skin lesion	0.0125		1.188	ABCC9,ABCG2,ACAD10,ACP1,ACP6,ACSBG1,ACSL5,ACSL6,ACSM3,ACY3,ADAM10,ADAM32,ADHFE1,ADRB3,AGL,AGMO,AGPS,AGT,AK2,AKAP2,AKAP6,AKR1C4,ALAD,ALDH2,ALDH9A1,AMACR,AMBP,AMOT,ANKRD29,APEH,APLF,APPL1,ARHGAP33,ARID1B,ART3,ASAP3,ASPSCR1,ASXL3,ATAD2,ATAD3A,ATG9A,AURKA,AZIN1,BAK1,BARD1,BAZ2B,BBS2,BBS9,BCAR3,BCKDHB,BCL10,BCL11A,BCO2,BMP5,BMPER,BRCA1,C11orf70,C14orf2,C1RL,C20orf24,C2CD4D,C5orf42,C6,C9,CABYR,CARHSP1,…
Cancer, Organismal Injury and Abnormalities	Tumorigenesis of tissue	2.42e-12		1.227	AARS2,ABCC9,ABCG2,ACAD10,ACADVL,ACOX1,ACP1,ACP6,ACSBG1,ACSF3,ACSL6,ACSM3,ACY3,ADAM10,ADAM17,ADAM32,ADAMTS3,ADH1C,ADHFE1,ADRA2B,ADRB3,AGL,AGMO,AGPS,AGT,AK2,AKAP2,AKAP6,ALAD,ALDH2,ALDH9A1,ALKBH7,AMACR,AMBP,AMMECR1,AMOT,ANKRD29,ANKRD44,APBA3,APEH,APLF,APOC4,APPL1,ARF5,ARFGAP2,ARHGAP33,ARHGEF3,ARHGEF7,ARID1B,ARID3A,ARMC7,ART3,ASAP3,ASGR1,ASPSCR1,ASXL3,ATAD2,ATAD3A,ATAD5,ATG5,ATG9A,ATL1,ATP5D,ATP5J,AT…
Cell Death and Survival	Cell death	0.00324		1.294	ABCC9,ABCG2,ACP1,ADAM10,ADAM17,AGT,ALDH2,AMACR,AMOT,APPL1,ARHGEF3,ARHGEF7,ATAD2,ATAD3A,ATG5,AURKA,BAK1,BARD1,BBS2,BCL10,BCL11A,BMP5,BRCA1,C6,C9,CBL,CCBE1,CCDC8,CD177,CD1D,CD2,CD2AP,CD46,CD80,CD96,CDH4,CDIP1,CDK19,CDR2L,CEBPE,CHKA,CHRD,CHUK,CIAPIN1,CIDEB,CKMT1A/CKMT1B,COL18A1,COX6B1,COX8A,CREB3L2,CRP,CTNNBIP1,CXADR,CXCR2,CYB5A,CYP2E1,CYP2J2,DAB2,DDRGK1,DHCR7,DHFR,DLST,DNAJA3,DNAJB6,DNMT1,DPM3,DPP4…
Cell-To-Cell Signaling and Interaction	Activation of tumor cell lines	0.000781		1.295	ACSL5,AGT,BCL10,CBL,CD80,CXCR2,EIF2AK2,F2,LAT,LILRB3,NUAK1,PHC1,TERT,VTN
DNA Replication, Recombination, and Repair	Non-homologous end joining	0.00181		1.342	APLF,ARID1B,BRCA1,C7orf49,RAD54L,SMARCD3
Hematological System Development and Function, Hematopoiesis, Tissue Morphology	Quantity of hematopoietic cells	0.0122		1.355	ALDH2,ARID3A,BAK1,BCL10,BCL11A,CBFA2T3,CBL,CD80,DNAJA3,EIF2AK2,ETS2,F11,HOXB3,IGKC,IL12B,IL1RL1,IRF4,Irgm1,KLF13,KLF4,LAT,LILRB3,Ly6a (includes others),MXD1,MYCN,PAX1,PIK3AP1,PRKG1,PROC,PRTN3,RASGRP1,RBL2,REL,Rfx5,SATB1,SIPA1,SLFN12L,SSBP2,STK17B,TCF12,TET2,TSC22D3,VASP
Cellular Movement, Embryonic Development	Cell movement of embryonic cell lines	0.00473		1.427	AGT,APPL1,ATG5,ATG9A,CNN3,COL18A1,CXCR2,EFNA1,ELK3,F2,FGFR4,FMNL2,KDM2B,MAP3K5,MGAT5,MST1R,PTP4A1,VEGFD,VTN,WDPCP
Cancer, Organismal Injury and Abnormalities	Neoplasia of epithelial tissue	1.15e-12		1.468	AARS2,ABCC9,ABCG2,ACAD10,ACADVL,ACOX1,ACP1,ACP6,ACSBG1,ACSF3,ACSL6,ACSM3,ACY3,ADAM10,ADAM17,ADAM32,ADAMTS3,ADH1C,ADHFE1,ADRA2B,ADRB3,AGL,AGMO,AGPS,AGT,AK2,AKAP2,AKAP6,ALAD,ALDH2,ALDH9A1,ALKBH7,AMACR,AMBP,AMMECR1,AMOT,ANKRD29,ANKRD44,APBA3,APEH,APLF,APOC4,APPL1,ARF5,ARFGAP2,ARHGAP33,ARHGEF3,ARHGEF7,ARID1B,ARID3A,ARMC7,ART3,ASAP3,ASGR1,ASPSCR1,ASXL3,ATAD2,ATAD3A,ATAD5,ATG5,ATG9A,ATL1,ATP5D,ATP5J,AT…
Cellular Movement	Invasion of tumor cell lines	0.00772		1.51	ADAM10,ADAM17,AGT,ASGR1,AURKA,BCAR3,BCL10,BRCA1,CBL,CDH4,CHRD,CHUK,COL18A1,CTNNAL1,CTNNBIP1,CYP2J2,DAB2,DNAJB6,DPP4,DSE,EFNA1,EIF2AK2,EPHB6,ETS2,F2,FAM43A,FGFR4,FUT8,GDF15,GPI,GPR31,GRN,HIC1,HPN,KLF4,KNG1,LCP1,MALT1,MAP4,MERTK,MGAT5,MIF,MST1R,MYCN,NDRG1,Nes,Ngp,NR4A2,NUAK1,PML,PTPN1,RAMP3,REL,SATB1,SEMA3F,SFRP1,SMAD7,TCF12,TERT,TMBIM6,Tmem254a (includes others),TNK2,UFL1,VEGFD,VTN,WASF2,WBP1L,WIS…
Cellular Development, Cellular Growth and Proliferation, Hematological System Development and Function, Hematopoiesis, Lymphoid Tissue Structure and Development, Tissue Development	Leukopoiesis	0.00353		1.538	ADAM10,ADAM17,AGT,ARID3A,ATG5,BCL10,BCL11A,BRCA1,CBFA2T3,CBL,CD1D,CD2,CD46,CD80,CEBPE,CHRD,CHUK,CRP,CTNNBIP1,CXCR2,DCBLD2,DNAJA3,DNMT1,EFNA1,EIF2AK3,Esrra,ETS2,EVI2B,F2,FUT8,HDAC9,IFI16,IGHG1,IGKC,IL11RA,IL12B,IL17D,IL18,IL18R1,IL1RL1,IRF2,IRF3,IRF4,KLF4,Klrk1,LAT,LCP1,LFNG,LILRB3,LTF,MAFB,MALT1,MERTK,MFNG,MIF,MLLT3,MYCN,MZB1,NR4A2,PHB2,PHC1,PIK3AP1,PIR,PML,PRKD1,PRTN3,PSEN2,RASGRP1,RBL2,REL,SATB…
Cell Cycle, Cell-To-Cell Signaling and Interaction, Cellular Growth and Proliferation	Contact growth inhibition	0.00581		1.661	ABCG2,GPI,IFI16,IFIH1,Igtp,Irgm1,MXD1,MXI1,MYCN,PCYOX1,PLAGL2,PRKG1,PTPN1,RBL2,REL,SMAD7,TERT,TTC5
Organismal Injury and Abnormalities, Respiratory Disease	Bleeding of lung	0.012		1.664	CRP,F11,MKL2,MMP8,PROC,PSEN2
Gastrointestinal Disease, Hepatic System Disease, Organismal Injury and Abnormalities	Liver lesion	0.000184		1.8	AARS2,ABCC9,ABCG2,ACAD10,ACADVL,ACOX1,ACP1,ACSBG1,ACSL6,ACSM3,ACY3,ADAM17,ADAM32,ADAMTS3,ADRA2B,ADRB3,AGPS,AGT,AK2,AKAP2,AKAP6,AKR1C4,ALAD,ALDH2,ALDH9A1,ALKBH7,AMACR,AMBP,AMOT,ANKRD44,APLF,AQP5,ARHGAP33,ARHGEF3,ARHGEF7,ARID1B,ARID3A,ASAP3,ASPSCR1,ASXL3,ATAD2,ATAD3A,ATAD5,ATG5,ATG9A,ATL1,ATP5J,AURKA,BAK1,BAZ2B,BCAR3,BCKDHA,BCKDHB,BCL10,BCL11A,BCO2,BMP5,BRCA1,BSCL2,C14orf119,C15orf52,C17orf53,C1orf…
Cancer, Organismal Injury and Abnormalities	Non-melanoma solid tumor	3.79e-12		1.858	AARS2,ABCC9,ABCG2,ACAD10,ACADVL,ACOX1,ACP1,ACP6,ACSBG1,ACSF3,ACSL6,ACSM3,ACY3,ADAM10,ADAM17,ADAM32,ADAMTS3,ADH1C,ADHFE1,ADRA2B,ADRB3,AGL,AGMO,AGPS,AGT,AK2,AKAP2,AKAP6,ALAD,ALDH2,ALDH9A1,ALKBH7,AMACR,AMBP,AMMECR1,AMOT,ANKRD29,ANKRD44,APBA3,APEH,APLF,APOC4,APPL1,ARF5,ARFGAP2,ARHGAP33,ARHGEF3,ARHGEF7,ARID1B,ARID3A,ARMC7,ART3,ASAP3,ASGR1,ASPSCR1,ASXL3,ATAD2,ATAD3A,ATAD5,ATG5,ATG9A,ATL1,ATP5D,ATP5J,AT…
Cardiovascular System Development and Function, Embryonic Development, Nervous System Development and Function, Organ Development, Organismal Development, Tissue Development, Visual System Development and Function	Angiogenesis of cornea	0.00243		1.937	COL18A1,EFNA1,FGF13,HIF3A,KNG1,MGAT5,VEGFD
Cellular Growth and Proliferation	Colony formation of colorectal cancer cell lines	0.0136		1.954	IGFBP4,KLF4,MST1R,PRKG1,SATB1,SMAD7
Cell Death and Survival	Cytolysis of carcinoma cell lines	0.00305		1.964	ATG5,Klrk1,PTPN1,TP53I11
Cell-To-Cell Signaling and Interaction	Response of central nervous system cells	0.00702		1.964	GULP1,KCNJ10,LILRB3,PEAR1,SLC4A4
Cell-mediated Immune Response, Hematopoiesis, Lymphoid Tissue Structure and Development	Frequency of thymocytes	0.00305		1.98	CBL,LFNG,MFNG,RASGRP1
Cell Death and Survival	Cytolysis of lung cancer cell lines	0.00101	Increased	2	ATG5,Klrk1,PTPN1,TP53I11
Immunological Disease	Graft-vs-host disease	0.0178	Increased	2	CD2,DHFR,DPP4,IL12B,IL18,Klrk1,MERTK,POLA1,TNFSF8
Cellular Movement	Migration of cells	0.0174	Increased	2.053	ACP1,ADAM10,ADAM17,ADRB3,AGT,Aldh1a7,AMOT,APBA3,APPL1,AQP5,ARHGEF7,ATG5,ATG9A,AURKA,BCAR3,BCL10,BRCA1,C5AR2,C6,CBL,CCBE1,Ccl27a,CD1D,CD2,CD80,CEBPE,CHRD,CHUK,CNN3,COL18A1,CRP,CTNNAL1,CXADR,CXCR2,CYP1A1,CYP2J2,DAB2,DCBLD2,DDRGK1,DNAJA3,DNAJB6,DNMT1,DPP4,DSE,EDNRA,EFHC1,EFNA1,EGFL6,EIF2AK2,ELK3,EPHB6,F12,F2,FAAH,FAM110C,FAM89B,FGF13,FGFR4,FMNL2,FOXQ1,FUT8,GC,GDF15,GNAO1,GNAZ,GPI,GRN,GUCY1B3,HIC1,IG…
Cardiovascular System Development and Function, Organismal Development	Angiogenesis	0.0134	Increased	2.084	ACP1,ADRA2B,AGT,Aldh1a7,AMOT,BMPER,BRCA1,C5orf42,C6,CBL,CCBE1,CCNE2,CHCHD4,COL18A1,CXCR2,DAB2,DCBLD2,DHCR7,E2F7,EDNRA,EFNA1,EGFL6,EIF2AK3,ELK3,Esrra,F11,F12,F2,FGF13,FGF18,GRN,HDAC9,HIF3A,HOXB3,IFI16,IGFBP4,IGHG1,IL18,IL18BP,INPP4B,KDM2B,KIF7,KLK3,KNG1,LAMC1,LIPA,MAML3,MEGF8,MERTK,MGAT5,MKL2,MMP8,MST1R,NDRG1,Ngp,NPTX1,NR4A2,PAQR3,PKD2,PML,PRKD1,PRKG1,PROC,PROKR1,PSEN2,PTPN1,RBL2,RCAN2,RGS5,RSPO3,…
Cardiovascular System Development and Function	Development of vasculature	0.0116	Increased	2.084	ACP1,ADAM17,ADRA2B,AGT,Aldh1a7,AMOT,BMPER,BRCA1,C5orf42,C6,CBL,CCBE1,CCNE2,CHCHD4,COL18A1,CXADR,CXCR2,CYP2E1,DAB2,DCBLD2,DHCR7,E2F7,EDNRA,EFNA1,EGFL6,EIF2AK3,ELK3,Esrra,F11,F12,F2,FGF13,FGF18,FGFRL1,GRN,HDAC9,HIF3A,HOXA2,HOXB3,IFI16,IGFBP4,IGHG1,IL11RA,IL18,IL18BP,INPP4B,KDM2B,KIF7,KLK3,KNG1,LAMC1,LFNG,LIPA,MAML3,MARK2,MEGF8,MERTK,MGAT5,MKL2,MMP8,MST1R,Mug1/Mug2,MYCN,NDRG1,Ngp,NPTX1,NR4A2,PAQR3,P…
Cellular Development, Cellular Growth and Proliferation, Hematological System Development and Function, Hematopoiesis, Lymphoid Tissue Structure and Development, Tissue Development	Differentiation of mononuclear leukocytes	0.00296	Increased	2.12	ADAM10,ADAM17,AGT,ARID3A,ATG5,BCL10,BCL11A,BRCA1,CBL,CD1D,CD2,CD46,CD80,CHRD,CHUK,CRP,CTNNBIP1,CXCR2,DNAJA3,DNMT1,EFNA1,EIF2AK3,Esrra,ETS2,F2,FUT8,HDAC9,IFI16,IGHG1,IGKC,IL11RA,IL12B,IL17D,IL18,IL18R1,IL1RL1,IRF2,IRF3,IRF4,KLF4,Klrk1,LAT,LCP1,LFNG,LTF,MAFB,MALT1,MERTK,MFNG,MIF,MYCN,MZB1,NR4A2,PHB2,PHC1,PIK3AP1,PIR,PML,PRKD1,RASGRP1,RBL2,REL,SATB1,SFRP1,SMAD7,ST3GAL5,TCF12,THNSL2,TLN1,TNFSF8,TYRO3
Cardiovascular System Development and Function, Embryonic Development, Nervous System Development and Function, Organ Development, Organismal Development, Tissue Development, Visual System Development and Function	Angiogenesis of eye	0.00561	Increased	2.157	COL18A1,EFNA1,FGF13,HIF3A,IL18BP,KNG1,MGAT5,VEGFD
Cell-To-Cell Signaling and Interaction	Response of neuroglia	0.00931	Increased	2.2	GULP1,IL1RL1,KCNJ10,LILRB3,PEAR1,SLC4A4
Cellular Development, Cellular Growth and Proliferation, Hematological System Development and Function, Hematopoiesis, Lymphoid Tissue Structure and Development, Tissue Development	Hematopoiesis of mononuclear leukocytes	0.00394	Increased	2.243	ADAM10,ADAM17,ARID3A,ATG5,BCL10,BCL11A,BRCA1,CBL,CD1D,CD2,CD46,CD80,CHRD,CHUK,CRP,CTNNBIP1,CXCR2,DNAJA3,DNMT1,EFNA1,EIF2AK3,Esrra,ETS2,F2,FUT8,HDAC9,IFI16,IGHG1,IGKC,IL11RA,IL12B,IL17D,IL18,IL18R1,IL1RL1,IRF2,IRF3,IRF4,KLF4,Klrk1,LAT,LCP1,LFNG,LTF,MAFB,MALT1,MERTK,MFNG,MIF,MYCN,MZB1,NR4A2,PHB2,PHC1,PIK3AP1,PIR,PML,PRKD1,RASGRP1,RBL2,REL,SATB1,SFRP1,SMAD7,ST3GAL5,TCF12,THNSL2,TLN1,TNFSF8,TYRO3
Cellular Growth and Proliferation	Cytostasis	0.0106	Increased	2.401	ABCG2,BRCA1,CEBPE,COL18A1,EIF2AK2,GPI,IFI16,IFIH1,Igtp,IRF2,Irgm1,MIF,MXD1,MXI1,MYCBP,MYCN,PCYOX1,PLAGL2,PML,PRKG1,PTPN1,RBL2,REL,SMAD7,SMARCA2,TERT,TNFSF8,TTC5
Cellular Function and Maintenance	Homeostasis of blood cells	0.0118	Increased	2.525	ADAM10,ADAM17,ATG5,BAK1,BCL10,BCL11A,BRCA1,CBL,CD1D,CD2,CD46,CD80,CHRD,CHUK,CRP,CXCR2,DNAJA3,DNMT1,EFNA1,EIF2AK3,Esrra,ETS2,GPI,IGHG1,IGKC,IL11RA,IL12B,IL18,IL18R1,IL1RL1,IRF2,IRF3,IRF4,KLF4,Klrk1,LAT,LFNG,LILRB3,MAFB,MALT1,MERTK,MFNG,MIF,Mir142hg,NR4A2,PHB2,PRKD1,RASGRP1,RBL2,REL,SATB1,SFRP1,SMAD7,ST3GAL5,TCF12,TNFSF8,TYRO3
Cellular Function and Maintenance	Homeostasis of leukocytes	0.0119	Increased	2.525	ADAM10,ADAM17,ATG5,BAK1,BCL10,BCL11A,BRCA1,CBL,CD1D,CD2,CD46,CD80,CHRD,CHUK,CRP,CXCR2,DNAJA3,DNMT1,EFNA1,EIF2AK3,Esrra,ETS2,IGHG1,IGKC,IL11RA,IL12B,IL18,IL18R1,IL1RL1,IRF2,IRF3,IRF4,KLF4,Klrk1,LAT,LFNG,LILRB3,MAFB,MALT1,MERTK,MFNG,MIF,Mir142hg,NR4A2,PHB2,PRKD1,RASGRP1,RBL2,REL,SATB1,SFRP1,SMAD7,ST3GAL5,TCF12,TNFSF8,TYRO3
Cellular Function and Maintenance	Lymphocyte homeostasis	0.0122	Increased	2.525	ADAM10,ADAM17,ATG5,BAK1,BCL10,BCL11A,BRCA1,CBL,CD1D,CD2,CD46,CD80,CHRD,CHUK,CRP,CXCR2,DNAJA3,DNMT1,EFNA1,EIF2AK3,Esrra,ETS2,IGHG1,IGKC,IL11RA,IL12B,IL18,IL18R1,IL1RL1,IRF2,IRF3,IRF4,KLF4,Klrk1,LAT,LFNG,LILRB3,MAFB,MALT1,MERTK,MFNG,MIF,NR4A2,PHB2,PRKD1,RASGRP1,RBL2,REL,SATB1,SFRP1,SMAD7,ST3GAL5,TCF12,TNFSF8,TYRO3
Cellular Development, Cellular Growth and Proliferation, Embryonic Development, Hematological System Development and Function, Hematopoiesis, Lymphoid Tissue Structure and Development, Organ Development, Organismal Development, Tissue Development	Lymphopoiesis	0.00977	Increased	2.722	ADAM10,ADAM17,ARID3A,ATG5,BCL10,BCL11A,BRCA1,CBL,CD1D,CD2,CD46,CD80,CHRD,CHUK,CRP,CXCR2,DNAJA3,DNMT1,EFNA1,EIF2AK3,Esrra,ETS2,FUT8,HDAC9,IGHG1,IGKC,IL11RA,IL12B,IL17D,IL18,IL18R1,IL1RL1,IRF2,IRF3,IRF4,KLF4,Klrk1,LAT,LCP1,LFNG,MAFB,MALT1,MERTK,MFNG,MIF,MYCN,MZB1,NR4A2,PHB2,PHC1,PIK3AP1,PML,PRKD1,RASGRP1,RBL2,REL,SATB1,SFRP1,SMAD7,ST3GAL5,TCF12,TLN1,TNFSF8,TYRO3
Cancer, Gastrointestinal Disease, Organismal Injury and Abnormalities	Large intestine carcinoma	2.94e-09			AARS2,ABCC9,ACAD10,ACADVL,ACOX1,ACP6,ACSBG1,ACSF3,ADAM10,ADAM17,ADAM32,ADAMTS3,ADHFE1,AGL,AGMO,AGT,AKAP2,AKAP6,ALAD,ALDH2,ALDH9A1,AMACR,AMBP,AMMECR1,AMOT,ANKRD29,ANKRD44,APBA3,APEH,APPL1,ARFGAP2,ARHGAP33,ARHGEF3,ARHGEF7,ARID1B,ART3,ASPSCR1,ASXL3,ATAD2,ATAD5,ATG5,ATG9A,ATL1,ATP5J,ATP5J2,ATP5L,AURKA,BAK1,BAZ2B,BBS2,BBS9,BCAR3,BCKDHA,BCL11A,BCO2,BMP5,BMPER,BRCA1,C15orf52,C1orf112,C1QL3,C1RL,C20orf24…
Cancer, Gastrointestinal Disease, Organismal Injury and Abnormalities	Intestinal carcinoma	4.37e-09			AARS2,ABCC9,ACAD10,ACADVL,ACOX1,ACP6,ACSBG1,ACSF3,ADAM10,ADAM17,ADAM32,ADAMTS3,ADHFE1,AGL,AGMO,AGT,AKAP2,AKAP6,ALAD,ALDH2,ALDH9A1,AMACR,AMBP,AMMECR1,AMOT,ANKRD29,ANKRD44,APBA3,APEH,APPL1,ARFGAP2,ARHGAP33,ARHGEF3,ARHGEF7,ARID1B,ART3,ASAP3,ASPSCR1,ASXL3,ATAD2,ATAD5,ATG5,ATG9A,ATL1,ATP5J,ATP5J2,ATP5L,AURKA,BAK1,BAZ2B,BBS2,BBS9,BCAR3,BCKDHA,BCL11A,BCO2,BMP5,BMPER,BRCA1,C15orf52,C1orf112,C1QL3,C1RL,C2…
Cancer, Gastrointestinal Disease, Organismal Injury and Abnormalities	Large intestine adenocarcinoma	9.05e-09			AARS2,ABCC9,ACAD10,ACADVL,ACOX1,ACP6,ACSBG1,ACSF3,ADAM10,ADAM17,ADAM32,ADAMTS3,ADHFE1,AGL,AGMO,AGT,AKAP2,AKAP6,ALAD,ALDH2,ALDH9A1,AMACR,AMBP,AMMECR1,AMOT,ANKRD29,ANKRD44,APBA3,APEH,APPL1,ARFGAP2,ARHGAP33,ARHGEF3,ARHGEF7,ARID1B,ART3,ASPSCR1,ASXL3,ATAD2,ATAD5,ATG5,ATG9A,ATL1,ATP5J,ATP5J2,ATP5L,AURKA,BAK1,BAZ2B,BBS2,BBS9,BCAR3,BCKDHA,BCL11A,BCO2,BMP5,BMPER,BRCA1,C15orf52,C1orf112,C1QL3,C1RL,C20orf24…
Metabolic Disease	Mitochondrial disorder	1.87e-07			AARS2,ADH1C,AMACR,COX6B1,COX8A,DLD,ETFB,FARS2,FLAD1,FOXRED1,GFER,ISCA1,MFN2,MIPEP,MRPS22,NDUFA1,NDUFA11,NDUFAF1,NDUFS2,NDUFS6,NDUFS7,OPA3,RMND1,SURF1,TIMMDC1,TRMT5,TUFM,UQCRQ
Cancer, Organismal Injury and Abnormalities, Reproductive System Disease	Prostatic adenocarcinoma	4.04e-07			ABCC9,ABCG2,ACAD10,ACADVL,ACOX1,ACP6,ACSM3,ACY3,ADAM10,ADAM17,ADAM32,ADRA2B,ADRB3,AGT,AKAP2,AKAP6,ALDH2,APPL1,ARF5,ARFGAP2,ARHGEF3,ARID1B,ASAP3,ASXL3,ATAD2,ATAD5,ATG9A,BAZ2B,BCAR3,BCKDHA,BCL11A,BSCL2,C1orf112,C1orf21,C20orf24,C6,C9,CBFA2T3,CBL,CD2,CD2AP,CD80,CDC42EP4,CENPT,CEP170,CEP290,CES3,CES4A,CHD3,CHRD,CIB2,CIC,COL18A1,COL23A1,COL5A3,COL6A5,COL6A6,COX7A2,CPD,CPT1B,CSPP1,CXorf40A/CXorf40B,CYP…
Cancer, Organismal Injury and Abnormalities	Abdominal adenocarcinoma	4.2e-07			AARS2,ABCC9,ABCG2,ACADVL,ACOX1,ACP6,ACSF3,ACSM3,ADAM10,ADAM17,ADAM32,ADAMTS3,ADH1C,ADHFE1,ADRA2B,ADRB3,AGL,AGMO,AGPS,AGT,AKAP2,AKAP6,ALDH2,ALKBH7,AMACR,AMBP,AMMECR1,AMOT,ANKRD29,ANKRD44,APEH,APLF,APOC4,APPL1,ARFGAP2,ARHGEF3,ARHGEF7,ARID1B,ARID3A,ARMC7,ART3,ASAP3,ASPSCR1,ASXL3,ATAD2,ATAD3A,ATAD5,ATG5,ATG9A,ATL1,ATP5J,ATP5L,AUH,AURKA,BAK1,BARD1,BAZ2B,BBS9,BCAR3,BCKDHA,BCL10,BCL11A,BCO2,BMP5,BMPER,B…
Cancer, Organismal Injury and Abnormalities, Reproductive System Disease	Prostatic carcinoma	7.55e-07			ABCC9,ABCG2,ACAD10,ACADVL,ACOX1,ACP6,ACSM3,ACY3,ADAM10,ADAM17,ADAM32,ADRA2B,ADRB3,AGT,AKAP2,AKAP6,ALDH2,APPL1,ARF5,ARFGAP2,ARHGEF3,ARID1B,ASAP3,ASXL3,ATAD2,ATAD5,ATG9A,BAZ2B,BCAR3,BCKDHA,BCL11A,BSCL2,C1orf112,C1orf21,C20orf24,C6,C9,CBFA2T3,CBL,CCDC8,CD2,CD2AP,CD80,CDC42EP4,CENPT,CEP170,CEP290,CES3,CES4A,CHD3,CHRD,CIB2,CIC,COL18A1,COL23A1,COL5A3,COL6A5,COL6A6,COX7A2,CPD,CPT1B,CRYBG1,CSPP1,CXorf40A…
Organismal Development	Morphology of body cavity	1.75e-06			ABCC9,ABCG2,ACADVL,ACOX1,ADAM10,ADAM17,ADH1C,ADRA2B,ADRB3,AGL,AGT,AMACR,AMBP,ARID3A,ATG5,BAK1,BCL11A,BRCA1,BSCL2,CBFA2T3,CBL,CCBE1,CCS,CD1D,CD2AP,CD80,CEBPE,CHRM2,CHST8,CHUK,CIAPIN1,CIDEB,COL18A1,COPS3,CREB3L2,CXADR,CXCR2,CYP1A1,CYP2E1,CYP2J2,DAB2,DHCR7,DISP1,DNMT1,DPF3,DPP4,EDNRA,EFNA1,EIF2AK3,ELK3,Esrra,ETS2,F11,F2,F9,FANCL,FAT4,FEN1,FGF18,FGFR4,FGFRL1,FGL1,FUT8,GADD45GIP1,GBE1,GDF15,GRN,GUCY1B…
Cell Signaling, Post-Translational Modification, Protein Synthesis	Assembly of Respiratory chain complex I	2.27e-06			FOXRED1,NDUFA1,NDUFA11,NDUFA3,NDUFAF8,NDUFB2,NDUFB4,NDUFB7,NDUFC1,NDUFC2,Ndufs5,NDUFS7
Cancer, Organismal Injury and Abnormalities	Abdominal carcinoma	2.39e-06			AARS2,ABCC9,ABCG2,ACADVL,ACOX1,ACP6,ACSF3,ACSM3,ADAM10,ADAM17,ADAM32,ADAMTS3,ADH1C,ADHFE1,ADRA2B,ADRB3,AGL,AGMO,AGPS,AGT,AKAP2,AKAP6,ALDH2,ALKBH7,AMACR,AMBP,AMMECR1,AMOT,ANKRD29,ANKRD44,APEH,APLF,APOC4,APPL1,ARFGAP2,ARHGEF3,ARHGEF7,ARID1B,ARID3A,ARMC7,ART3,ASAP3,ASPSCR1,ASXL3,ATAD2,ATAD3A,ATAD5,ATG5,ATG9A,ATL1,ATP5J,ATP5L,AUH,AURKA,BAK1,BARD1,BAZ2B,BBS9,BCAR3,BCKDHA,BCL10,BCL11A,BCO2,BMP5,BMPER,B…
Cancer, Organismal Injury and Abnormalities	Genitourinary carcinoma	5.85e-06			AARS2,ABCC9,ABCG2,ACAD10,ACADVL,ACOX1,ACP6,ACSM3,ACY3,ADAM10,ADAM17,ADAM32,ADAMTS3,ADRA2B,ADRB3,AGL,AGMO,AGPS,AGT,AKAP2,AKAP6,ALAD,ALDH2,ALKBH7,AMACR,AMBP,ANKRD44,APLF,APPL1,ARF5,ARFGAP2,ARHGEF3,ARHGEF7,ARID1B,ARID3A,ASAP3,ASPSCR1,ASXL3,ATAD2,ATAD3A,ATAD5,ATG9A,ATL1,AUH,AURKA,BARD1,BAZ2B,BBS9,BCAR3,BCKDHA,BCL10,BCL11A,BMP5,BMPER,BRCA1,BSCL2,C11orf70,C1orf112,C1orf174,C1orf21,C20orf24,C3orf70,C5or…
Developmental Disorder, Hereditary Disorder, Metabolic Disease, Organismal Injury and Abnormalities	Mitochondrial respiratory chain deficiency	9.69e-06			AMACR,COX6B1,COX8A,ETFB,FLAD1,FOXRED1,NDUFA1,NDUFA11,NDUFAF1,NDUFS2,NDUFS6,NDUFS7,SURF1,TIMMDC1,UQCRQ
Cancer, Organismal Injury and Abnormalities, Reproductive System Disease	Prostate cancer	2.27e-05			ABCC9,ABCG2,ACAD10,ACADVL,ACOX1,ACP6,ACSM3,ACY3,ADAM10,ADAM17,ADAM32,ADAMTS3,ADRA2B,ADRB3,AGT,AKAP2,AKAP6,ALDH2,ALDH9A1,AMACR,APPL1,ARF5,ARFGAP2,ARHGEF3,ARID1B,ASAP3,ASXL3,ATAD2,ATAD5,ATG9A,BAZ2B,BCAR3,BCKDHA,BCL11A,BICRAL,BRCA1,BSCL2,C1orf112,C1orf21,C20orf24,C6,C9,CBFA2T3,CBL,CCDC8,CD2,CD2AP,CD80,CDC42EP4,CENPT,CEP170,CEP290,CES3,CES4A,CFAP43,CHD3,CHRD,CHRM2,CIB2,CIC,COL18A1,COL23A1,COL5A3,COL6…
Cardiovascular System Development and Function	Morphology of cardiovascular system	3.13e-05			ABCC9,ACADVL,ADAM10,ADAM17,ADH1C,ADRA2B,ADRB3,AGT,AMOT,ARID3A,BMPER,BSCL2,CCNE2,CD2AP,CIAPIN1,COL18A1,CXADR,CYP2J2,DCBLD2,DISP1,DPF3,E2F7,EDNRA,EFNA1,ELK3,F11,F2,FAT4,FGF18,FGFRL1,GBE1,GDF15,HDAC9,HIF3A,HOPX,HOXA2,IGFBP4,IL18,IL1RL1,JPH2,KLF15,KLF4,KLK3,KNG1,LMCD1,LMOD2,MAML3,MAP3K5,MARK2,MEF2A,MEGF8,MERTK,MIF,MKL1,MKL2,MORF4L1,MYCN,MYZAP,NDUFS6,PDE5A,PFKFB1,PHC1,PRKG1,PROC,PROKR1,PSEN2,RBL2,RBP4…
Cancer, Organismal Injury and Abnormalities, Reproductive System Disease	Malignant neoplasm of male genital organ	3.34e-05			ABCC9,ABCG2,ACAD10,ACADVL,ACOX1,ACP6,ACSM3,ACY3,ADAM10,ADAM17,ADAM32,ADAMTS3,ADRA2B,ADRB3,AGT,AKAP2,AKAP6,ALDH2,ALDH9A1,AMACR,APPL1,ARF5,ARFGAP2,ARHGEF3,ARID1B,ASAP3,ASXL3,ATAD2,ATAD5,ATG9A,BAZ2B,BCAR3,BCKDHA,BCL10,BCL11A,BICRAL,BRCA1,BSCL2,C1orf112,C1orf21,C20orf24,C6,C9,CBFA2T3,CBL,CCDC8,CD2,CD2AP,CD80,CDC42EP4,CENPT,CEP170,CEP290,CES3,CES4A,CFAP43,CHD3,CHRD,CHRM2,CHST8,CIB2,CIC,COL18A1,COL23A1…
Organismal Development	Abnormal morphology of body cavity	3.51e-05			ABCG2,ACADVL,ACOX1,ADAM10,ADAM17,ADRA2B,AGL,AMACR,AMBP,ARID3A,ATG5,BAK1,BCL11A,BRCA1,BSCL2,CBFA2T3,CBL,CCBE1,CCS,CD1D,CD2AP,CD80,CHRM2,CHST8,CHUK,CIAPIN1,COL18A1,COPS3,CREB3L2,CXADR,CXCR2,CYP1A1,CYP2E1,DAB2,DHCR7,DISP1,DNMT1,EDNRA,EFNA1,EIF2AK3,ELK3,F11,F2,F9,FANCL,FAT4,FEN1,FGFR4,FGFRL1,FUT8,GADD45GIP1,GBE1,GRN,GUCY1B3,HOXA2,IGFBP4,IGKC,IL18,IRF4,JPH2,KLF13,KLF4,KLK3,LAMC1,LAT,LFNG,LIPA,LRRK2,LZ…
Developmental Disorder, Hereditary Disorder, Organismal Injury and Abnormalities, Renal and Urological Disease	Meckel syndrome	6.58e-05			CEP290,CSPP1,EXOC4,RPGRIP1L,TCTN2,TMEM67,WDPCP
Cardiovascular System Development and Function, Organ Morphology, Organismal Development	Morphology of heart	6.86e-05			ABCC9,ACADVL,ADAM10,ADAM17,ADH1C,ADRA2B,ADRB3,AGT,ARID3A,BSCL2,CD2AP,CIAPIN1,COL18A1,CXADR,CYP2J2,DISP1,DPF3,EDNRA,EFNA1,F11,F2,FAT4,FGFRL1,GBE1,GDF15,HDAC9,HIF3A,HOPX,IL18,IL1RL1,JPH2,KLF15,KLF4,KLK3,LMCD1,LMOD2,MAML3,MAP3K5,MEF2A,MEGF8,MIF,MKL1,MKL2,MORF4L1,MYCN,MYZAP,NDUFS6,PDE5A,PFKFB1,PHC1,PRKG1,PROC,PROKR1,PSEN2,RBL2,RBP4,RCAN2,RGS5,RPGRIP1L,RPS6KA2,RSPO3,SEMA3D,SIRT3,SMAD7,TERT,THBS4,TLN1,…
Metabolic Disease	Enzymopathy	8.39e-05			ACADVL,AMACR,AUH,BCKDHA,BCKDHB,CD1D,COX6B1,COX8A,DLD,ETFB,FECH,FLAD1,FOXRED1,GNPTAB,GPHN,GRN,LIPA,LRRK2,NDUFA1,NDUFA11,NDUFAF1,NDUFS2,NDUFS6,NDUFS7,OPA3,PCBD2,PCCB,PDE5A,SGSH,SLC17A5,SURF1,TAT,TIMMDC1,TPI1,UQCRQ
Cell Morphology, Embryonic Development, Hematological System Development and Function, Lymphoid Tissue Structure and Development, Organ Development, Organ Morphology, Organismal Development, Tissue Morphology	Cellularity of lymph node	8.47e-05			CBL,CHUK,IGHG1,MALT1
Developmental Disorder, Hereditary Disorder, Metabolic Disease, Organismal Injury and Abnormalities	Mitochondrial complex I deficiency	0.0001			AMACR,FOXRED1,NDUFA1,NDUFA11,NDUFAF1,NDUFS2,NDUFS6,NDUFS7,TIMMDC1
Neurological Disease, Organismal Injury and Abnormalities, Psychological Disorders	Disorder of basal ganglia	0.00011			ACP1,ADH1C,ADRA2B,ADRB3,ALDH2,ARHGEF7,ATP5J,ATP5L,BBS2,C9,CHCHD2,CHRM2,COASY,COLGALT2,COX7A2,COX7B,CPT1B,CRP,DHCR7,DNAJB6,DYNLT1,ETFB,FGF13,FGFR4,GNAO1,GNAT2,GNB1,GPD1,GPI,GPR107,GUCY1B3,HAP1,HERPUD1,IFIH1,IMPA1,IPMK,KNG1,LGR5,LMCD1,LRRK2,LTF,MALT1,MAP3K5,MAST3,MERTK,MFN2,NBEA,NDRG1,NDUFB2,NDUFC1,NDUFS2,NR4A2,PDCD2,PDE10A,PDE5A,PFKFB1,PFN2,PLK2,PLSCR4,POLR2I,PRKN,PRRT2,PSMC1,RAD54L,RBP4,RGS9,RNAS…
Hematological System Development and Function, Immunological Disease, Lymphoid Tissue Structure and Development, Organ Morphology, Organismal Injury and Abnormalities, Tissue Morphology	Abnormal morphology of enlarged lymph node	0.000111			BAK1,CBL,CEBPE,CXCR2,F11,IRF2,IRF4,LIPA,MARK2,MERTK,PROC,PSEN2,REL,TREX1,TYRO3
Cardiovascular Disease, Immunological Disease, Inflammatory Disease, Organismal Injury and Abnormalities	Wegener granulomatosis	0.000167			CD80,DHFR,FDPS,KRT20,PPAT,PRTN3
Cancer, Gastrointestinal Disease, Organismal Injury and Abnormalities	Colon carcinoma	0.000168			AARS2,ACADVL,ACOX1,ACP6,ADAM17,ADAM32,ADAMTS3,AGL,AGMO,AKAP2,AKAP6,ALDH2,AMACR,AMMECR1,AMOT,APEH,APPL1,ARFGAP2,ARHGEF3,ARHGEF7,ARID1B,ART3,ASPSCR1,ASXL3,ATAD2,ATAD5,ATG5,ATG9A,ATP5J,ATP5L,BAZ2B,BCL11A,BCO2,BMP5,C15orf52,C1orf112,C1QL3,C1RL,C21orf33/LOC102724023,C5orf42,C7orf26,C9,CAB39L,CALHM5,CBFA2T3,CCDC158,CCDC51,CCNE2,CCS,CD2AP,CD96,CDH4,CELF2,CENPX,CEP170,CEP290,CES3,CGRRF1,CHD3,CHRD,CHRM2,C…
Hereditary Disorder, Neurological Disease, Organismal Injury and Abnormalities, Psychological Disorders, Skeletal and Muscular Disorders	Huntington's Disease	0.000171			ACP1,ADRB3,ALDH2,ARHGEF7,ATP5J,ATP5L,C9,CHRM2,COX7A2,COX7B,CPT1B,CRP,DHCR7,DYNLT1,ETFB,FGF13,FGFR4,GNAO1,GNAT2,GNB1,GPD1,GPI,GPR107,GUCY1B3,HAP1,HERPUD1,IMPA1,IPMK,LGR5,LMCD1,MALT1,MAP3K5,MAST3,MERTK,MFN2,NBEA,NDRG1,NDUFB2,NDUFC1,NDUFS2,PDE10A,PFKFB1,PFN2,PLK2,PLSCR4,POLR2I,RAD54L,RBP4,RGS9,SCN2A,SEPT5,SERPINA3,SMAD6,SRM,ST3GAL5,TPI1,TSC22D3,UBAC1,UQCR10,WWTR1,ZMYND8,ZNF385B
Neurological Disease	Dyskinesia	0.000204			ACP1,ADRA2B,ADRB3,ALDH2,ARHGEF7,ATP5J,ATP5L,C9,CHRM2,COX7A2,COX7B,CPT1B,CRP,DHCR7,DYNLT1,ETFB,FGF13,FGFR4,GNAO1,GNAT2,GNB1,GPD1,GPI,GPR107,GUCY1B3,HAP1,HERPUD1,IMPA1,IPMK,KCNJ10,LGR5,LMCD1,MALT1,MAP3K5,MAST3,MERTK,MFN2,NBEA,NDRG1,NDUFB2,NDUFC1,NDUFS2,PDE10A,PFKFB1,PFN2,PLK2,PLSCR4,POLR2I,PRKN,PRRT2,RAD54L,RBP4,RGS9,SCN2A,SEPT5,SERPINA3,SMAD6,SRM,ST3GAL5,TPI1,TSC22D3,UBAC1,UQCR10,WWTR1,ZMYND8,ZNF3…
Neurological Disease, Skeletal and Muscular Disorders	Neuromuscular disease	0.000263			ABCG2,ACP1,ADAM10,ADAM17,ADH1C,ADRA2B,ADRB3,AGT,ALDH2,ARHGEF7,ATP5J,ATP5L,C9,CD80,CHCHD2,CHRM2,COLGALT2,COX7A2,COX7B,CPT1B,CRP,DHCR7,DHFR,DNAJB6,DYNLT1,EIF2AK3,ETFB,FDPS,FGF13,FGFR4,GNAO1,GNAT2,GNB1,GPD1,GPI,GPR107,GUCY1B3,HAP1,HERPUD1,IFIT1,IL18,IMPA1,IPMK,KCNA6,KRT20,LGR5,LMCD1,LRRK2,LTF,MALT1,MAP3K5,MAST3,MERTK,MFN2,MIF,NBEA,NDRG1,NDUFB2,NDUFC1,NDUFS2,NR4A2,PDCD2,PDE10A,PDE5A,PFKFB1,PFN2,PLK2,…
Developmental Disorder, Hereditary Disorder, Organismal Injury and Abnormalities, Renal and Urological Disease	Nephronophthisis associated ciliopathy	0.000267			C5orf42,CEP290,CSPP1,EXOC4,KIF7,RPGRIP1L,TCTN2,TMEM67,WDPCP
Organismal Development, Organismal Injury and Abnormalities	Abnormal morphology of thoracic cavity	0.000268			ACADVL,ADAM10,ADAM17,ADRA2B,ARID3A,ATG5,BCL11A,BRCA1,BSCL2,CBL,CD2AP,CIAPIN1,COL18A1,CREB3L2,CXADR,CYP1A1,DISP1,EDNRA,EFNA1,ELK3,F11,F2,FAT4,FGFR4,FGFRL1,FUT8,GBE1,IL18,JPH2,KLK3,LAMC1,LAT,LFNG,LIPA,LRRK2,MALT1,MAML3,MEF2A,MEGF8,MKL1,MKL2,MORF4L1,MYCN,PHC1,PROC,PROKR1,PSEN2,RASGRP1,RBL2,RBP4,RCAN2,REL,Rfx5,RPGRIP1L,RPS6KA2,RSPO3,SATB1,SEMA3D,SMAD7,TREX1,TSC22D3,TXNRD2,WASF2
Hematological System Development and Function, Lymphoid Tissue Structure and Development, Organ Morphology, Tissue Morphology	Morphology of lymph node	0.0003			ADAM17,BAK1,CBL,CD80,CEBPE,CHUK,CXCR2,F11,IGHG1,IRF2,IRF4,LAT,LIPA,MALT1,MARK2,MERTK,PROC,PSEN2,REL,SATB1,TREX1,TYRO3
Cardiovascular Disease, Cardiovascular System Development and Function, Organ Morphology, Organismal Development, Organismal Injury and Abnormalities	Abnormal morphology of heart	0.000327			ACADVL,ADAM10,ADAM17,ADRA2B,ARID3A,BSCL2,CD2AP,CIAPIN1,COL18A1,CXADR,DISP1,EDNRA,EFNA1,F11,F2,FAT4,FGFRL1,GBE1,IL18,JPH2,KLK3,MAML3,MEF2A,MEGF8,MKL1,MKL2,MORF4L1,MYCN,PHC1,PROC,PROKR1,PSEN2,RBL2,RBP4,RCAN2,RPGRIP1L,RPS6KA2,RSPO3,SEMA3D,SMAD7,TREX1,TXNRD2,WASF2
Cancer, Gastrointestinal Disease, Organismal Injury and Abnormalities	Colorectal carcinoma	0.000438			AARS2,ACADVL,ACOX1,ACP6,ADAM17,ADAM32,ADAMTS3,AGL,AGMO,AKAP2,AKAP6,ALDH2,AMACR,AMMECR1,AMOT,APEH,APPL1,ARFGAP2,ARHGEF3,ARHGEF7,ARID1B,ART3,ASPSCR1,ASXL3,ATAD2,ATAD5,ATG5,ATG9A,ATP5J,ATP5L,BAK1,BAZ2B,BCL11A,BCO2,BMP5,C15orf52,C1orf112,C1QL3,C1RL,C21orf33/LOC102724023,C5orf42,C7orf26,C9,CAB39L,CALHM5,CBFA2T3,CCDC158,CCDC51,CCNE2,CCS,CD2AP,CD96,CDH4,CELF2,CENPX,CEP170,CEP290,CES3,CGRRF1,CHD3,CHRD,CH…
Small Molecule Biochemistry	Metabolism of acetaldehyde	0.000475			ADH1C,ALDH2,CYP2E1
Immunological Disease	ANCA disease	0.000554			CD80,CRP,DHFR,FDPS,KRT20,PPAT,PRTN3
Developmental Disorder, Hereditary Disorder, Organismal Injury and Abnormalities, Renal and Urological Disease	Autosomal recessive polycystic kidney disease	0.000571			BAK1,C5orf42,CEP290,CSPP1,EXOC4,KIF7,PKD2,RPGRIP1L,TCTN2,TMEM67,WDPCP
Cancer, Gastrointestinal Disease, Organismal Injury and Abnormalities	Gastrointestinal adenocarcinoma	0.000621			AARS2,ABCC9,ACADVL,ACP6,ADAM17,ADAM32,ADAMTS3,ADHFE1,AGL,AGMO,AKAP2,AKAP6,ALDH2,AMACR,AMMECR1,AMOT,ANKRD44,APEH,APPL1,ARFGAP2,ARHGEF3,ARHGEF7,ARID1B,ARID3A,ART3,ASPSCR1,ASXL3,ATAD2,ATAD5,ATG5,ATG9A,ATP5J,ATP5L,BAK1,BAZ2B,BCKDHA,BCL11A,BCO2,BMP5,C11orf70,C15orf52,C1orf112,C1QL3,C1RL,C21orf33/LOC102724023,C5orf42,C6,C7orf26,C9,CAB39L,CALHM5,CBFA2T3,CCDC158,CCDC51,CCNE2,CCS,CD2AP,CD96,CDH4,CEBPE,CEL…
Metabolic Disease	Combined oxidative phosphorylation deficiency	0.000685			AARS2,FARS2,MIPEP,MRPS22,RMND1,TRMT5,TUFM
Developmental Disorder, Hereditary Disorder, Metabolic Disease, Organismal Injury and Abnormalities	Inborn error of amino acid metabolism	0.000689			ACSF3,ADRA2B,ADRB3,AUH,BCKDHA,BCKDHB,DLD,ETFB,FLAD1,OCRL,OPA3,PCBD2,PCCB,SLC25A15,SUCLG1,TAT
Metabolic Disease, Organismal Injury and Abnormalities, Renal and Urological Disease	Organic aciduria	0.000723			ACSF3,BCKDHA,BCKDHB,DLD,ETFB,FLAD1,MLYCD,PCCB,SUCLG1
Neurological Disease	Neurological signs	0.000828			ACP1,ADRA2B,ADRB3,ALDH2,ARHGEF7,ATP5J,ATP5L,C9,CHRM2,COX7A2,COX7B,CPT1B,CRP,DHCR7,DYNLT1,ETFB,FGF13,FGFR4,GNAO1,GNAT2,GNB1,GNPTAB,GPD1,GPI,GPR107,GUCY1B3,HAP1,HERPUD1,IMPA1,IPMK,KCNJ10,KNG1,LGR5,LMCD1,MALT1,MAP3K5,MAST3,MERTK,MFN2,NBEA,NDRG1,NDUFB2,NDUFC1,NDUFS2,PDE10A,PFKFB1,PFN2,PLK2,PLSCR4,POLR2I,PRKN,PRRT2,RAD54L,RBP4,RGS9,SCN2A,SEPT5,SERPINA3,SMAD6,SRM,ST3GAL5,TPI1,TSC22D3,UBAC1,UQCR10,VEGFD…
Cancer, Gastrointestinal Disease, Organismal Injury and Abnormalities	Colon adenocarcinoma	0.000932			AARS2,ACADVL,ACP6,ADAM17,ADAM32,ADAMTS3,AGL,AGMO,AKAP2,AKAP6,ALDH2,AMACR,AMMECR1,AMOT,APEH,APPL1,ARFGAP2,ARHGEF3,ARHGEF7,ARID1B,ART3,ASPSCR1,ASXL3,ATAD2,ATAD5,ATG5,ATG9A,ATP5J,ATP5L,BAZ2B,BCL11A,BCO2,BMP5,C15orf52,C1orf112,C1QL3,C1RL,C21orf33/LOC102724023,C5orf42,C7orf26,C9,CAB39L,CALHM5,CBFA2T3,CCDC158,CCDC51,CCNE2,CCS,CD2AP,CD96,CDH4,CELF2,CEP170,CEP290,CES3,CGRRF1,CHD3,CHRD,CHRM2,CIC,CLEC1A,CL…
Developmental Disorder, Hereditary Disorder, Neurological Disease, Organismal Injury and Abnormalities	Bardet-Biedl syndrome	0.000935			BBS2,BBS9,CEP290,LZTFL1,TMEM67,WDPCP
Small Molecule Biochemistry	Metabolism of aldehyde	0.000935			ADH1C,ALDH2,ALDH9A1,CYP2E1,GPI,TPI1
Cardiovascular Disease, Inflammatory Response, Organismal Injury and Abnormalities	Inflammation of blood vessel	0.000961			AGT,CD80,DHFR,FDPS,KRT20,PPAT,PSEN2,SSBP2
Developmental Disorder, Hereditary Disorder, Metabolic Disease, Organismal Injury and Abnormalities	Autosomal recessive inborn error of metabolism	0.00104			ACADVL,AGL,ALAD,CRP,DPP4,FDPS,GBE1,IL18,LRMDA,LTF,MAT1A,MMP8,PRTN3,PSEN2,SLC17A5,TAT
Neurological Disease, Organismal Injury and Abnormalities	Late-onset encephalopathy	0.00112			ADAM10,ADH1C,CD2AP,CXADR,EIF2B1,LRRK2,NR4A2,PRKN,SERPINA3
Lipid Metabolism, Small Molecule Biochemistry	Metabolism of very long chain fatty acid	0.00114			ACOX1,ACSBG1,PEX5,SLC27A2,SLC27A6
Cell-To-Cell Signaling and Interaction, Hematological System Development and Function, Immune Cell Trafficking, Inflammatory Response	Activation of invariant natural killer T cells	0.00114			CD1D,IL12B,IL18
Dermatological Diseases and Conditions, Immunological Disease, Organismal Injury and Abnormalities	Delayed hypersensitive reaction of skin	0.00114			EPHB6,IL12B,IL18
Infectious Diseases	Entrance of human herpesvirus 1	0.00114			EIF2AK2,NECTIN1,TNFRSF14
Cardiovascular Disease, Organismal Injury and Abnormalities	Fibrosis of coronary artery	0.00114			AGT,MAP3K5,PRKG1
Cardiovascular Disease, Organismal Injury and Abnormalities	Formation of fibrin clot	0.00114			F11,F12,F2
Visual System Development and Function	Light sensitivity of skin	0.00114			ERCC8,FECH,TROVE2
Developmental Disorder, Hereditary Disorder, Metabolic Disease, Organismal Injury and Abnormalities, Renal and Urological Disease	Maple syrup urine disease	0.00114			BCKDHA,BCKDHB,DLD
Carbohydrate Metabolism, Molecular Transport, Small Molecule Biochemistry	Quantity of fructose-6-phosphate	0.00114			MGAT5,PFKFB1,PRKN
Cell-To-Cell Signaling and Interaction	Response of astrocytes	0.00114			KCNJ10,LILRB3,SLC4A4
Developmental Disorder, Embryonic Development, Organismal Development, Tissue Morphology	Abnormal morphology of trophoblast	0.00118			ADAM17,BRCA1,CCNE2,E2F7,ETS2,IL11RA,MFN2,Mug1/Mug2,NOA1,TLN1
Embryonic Development, Organismal Development, Tissue Morphology	Size of embryo	0.00141			ADAM10,AMOT,AURKA,BRCA1,CCNE2,CIAPIN1,CXADR,DAB2,DISP1,DLD,E2F7,ETS2,F2,FKBP8,GADD45GIP1,GNAO1,GPR107,HAP1,IL11RA,IPMK,LFNG,MAML3,MFN2,MORF4L1,MYCN,Nes,PELO,RAD50,RBL2,REL,RNASEH2C,RSPO3,SFRP1,SLC34A2,SUPV3L1,SURF1,TLN1,WASF2
Cancer, Gastrointestinal Disease, Organismal Injury and Abnormalities	Colorectal adenocarcinoma	0.00155			AARS2,ACADVL,ACP6,ADAM17,ADAM32,ADAMTS3,AGL,AGMO,AKAP2,AKAP6,ALDH2,AMACR,AMMECR1,AMOT,APEH,APPL1,ARFGAP2,ARHGEF3,ARHGEF7,ARID1B,ART3,ASPSCR1,ASXL3,ATAD2,ATAD5,ATG5,ATG9A,ATP5J,ATP5L,BAK1,BAZ2B,BCL11A,BCO2,BMP5,C15orf52,C1orf112,C1QL3,C1RL,C21orf33/LOC102724023,C5orf42,C7orf26,C9,CAB39L,CALHM5,CBFA2T3,CCDC158,CCDC51,CCNE2,CCS,CD2AP,CD96,CDH4,CELF2,CEP170,CEP290,CES3,CGRRF1,CHD3,CHRD,CHRM2,CIC,CLEC…
Cardiovascular Disease, Cardiovascular System Development and Function	Abnormal morphology of cardiovascular system	0.00156			ACADVL,ADAM10,ADAM17,ADRA2B,AGT,AMOT,ARID3A,BSCL2,CCNE2,CD2AP,CIAPIN1,COL18A1,CXADR,DCBLD2,DISP1,E2F7,EDNRA,EFNA1,ELK3,F11,F2,FAT4,FGFRL1,GBE1,HOXA2,IL18,JPH2,KLK3,MAML3,MARK2,MEF2A,MEGF8,MERTK,MKL1,MKL2,MORF4L1,MYCN,PHC1,PROC,PROKR1,PSEN2,RBL2,RBP4,RCAN2,RPGRIP1L,RPS6KA2,RSPO3,SEMA3D,SMAD7,TREX1,TXNRD2,TYRO3,WASF2
Cancer, Endocrine System Disorders, Organismal Injury and Abnormalities, Reproductive System Disease	Ovarian cancer	0.00157			ADAM10,ADAM17,AGL,AKAP2,AKAP6,ALKBH7,ARID1B,ASPSCR1,ATAD2,ATAD3A,AUH,BARD1,BCL10,BRCA1,C9,CASTOR1,CDH4,CDK19,CEP128,CEP290,CIC,COL18A1,COL23A1,COL6A5,COL6A6,CRP,CTDSPL,CTNNAL1,CUTA,CXADR,DAB2,DGKH,DHFR,DIP2B,DISP1,DNAH7,DNAJB6,DNMT1,DPF3,DPP4,DSE,EML6,ENO1,EPHB6,ETFB,ETS2,F2,FAM219A,FANCF,FANCL,FAT4,FGF18,FGFR4,GC,GDF15,GLG1,GMDS,HDAC9,HIC1,HIST2H2AA3/HIST2H2AA4,HMCN1,HOXA2,HSPE1,IFIH1,IGFBP4,IL1…
Developmental Disorder, Embryonic Development, Organismal Development, Tissue Morphology	Abnormal morphology of blastocyst	0.00178			ADAM17,AURKA,BRCA1,CCNE2,COPS3,DAB2,E2F7,ETS2,FEN1,IL11RA,MFN2,Mug1/Mug2,NOA1,PDCD2,TLN1
Hematological System Development and Function, Immunological Disease, Lymphoid Tissue Structure and Development, Organ Morphology, Organismal Development, Organismal Injury and Abnormalities, Tissue Morphology	Abnormal morphology of enlarged spleen	0.0018			BAK1,BSCL2,CBFA2T3,CBL,CXCR2,F9,IRF4,KLF13,LIPA,MARK2,MERTK,MXI1,PRKG1,PSEN2,RASGRP1,REL,SIPA1,SLC4A4,TREX1,TYRO3
Connective Tissue Disorders, Dermatological Diseases and Conditions, Inflammatory Disease, Inflammatory Response, Organismal Injury and Abnormalities, Skeletal and Muscular Disorders	Psoriatic arthritis	0.00183			CD80,CRP,DHFR,IGHG1,IGKC,IL11RA,IL12B,PHB2,POLA1,SDC3,SIPA1,ZMYND8
Cardiovascular Disease, Inflammatory Disease, Inflammatory Response, Organismal Injury and Abnormalities	Inflammation of artery	0.00207			CD80,DHFR,FDPS,KRT20,PPAT,PSEN2,SSBP2
Developmental Disorder, Hereditary Disorder, Neurological Disease, Organismal Injury and Abnormalities, Renal and Urological Disease, Skeletal and Muscular Disorders	Joubert syndrome	0.00207			C5orf42,CEP290,CSPP1,KIF7,RPGRIP1L,TCTN2,TMEM67
Cancer, Organismal Injury and Abnormalities	Susceptibility to cancer	0.00207			ALDH2,AURKA,BARD1,BRCA1,MXI1,SMAD7,TERT
Molecular Transport, Protein Trafficking	Excretion of protein	0.0022			AGT,EDNRA,FABP1,MIF
Developmental Disorder, Embryonic Development, Organismal Development, Tissue Morphology	Lack of floor plate	0.0022			DISP1,RBL2,RPGRIP1L,TCTN2
Neurological Disease, Organismal Injury and Abnormalities	Benign seizure	0.0022			KCNQ3,PRRT2,SCN2A
Cell-mediated Immune Response, Hematopoiesis, Lymphoid Tissue Structure and Development	Frequency of pre-T lymphocytes	0.0022			LFNG,MFNG,RASGRP1
Neurological Disease, Organismal Injury and Abnormalities	Infantile convulsion	0.0022			KCNQ3,PRRT2,SCN2A
Tissue Morphology	Quantity of Pseudomonas aeruginosa	0.0022			F2,IL18,MIF
Cardiovascular Disease, Organismal Injury and Abnormalities	Severe vascular disease	0.0022			KRT20,PDE5A,PROC
Immunological Disease, Organismal Injury and Abnormalities	Abnormality of lymph node	0.00243			BAK1,CBL,CD80,CEBPE,CXCR2,F11,HPN,IRF2,IRF4,LAT,LIPA,MARK2,MERTK,PROC,PSEN2,REL,SATB1,TREX1,TYRO3
Lipid Metabolism, Molecular Transport, Small Molecule Biochemistry	Accumulation of n-3 fatty acids	0.00248			ACOX1,ACSL6
Cardiovascular Disease, Hematological Disease, Organismal Injury and Abnormalities	Accumulation of thrombus	0.00248			F2,PROC
Lipid Metabolism, Small Molecule Biochemistry	Activation of docosahexaenoic acid	0.00248			ACSBG1,ACSL6
Cell-To-Cell Signaling and Interaction, Endocrine System Development and Function	Adhesion of endocrine cell lines	0.00248			FGFR4,FGFRL1
Developmental Disorder, Hereditary Disorder, Neurological Disease, Organismal Injury and Abnormalities	Bardet-Biedl syndrome type 14	0.00248			CEP290,TMEM67
Infectious Diseases	Binding of adenoviridae	0.00248			CXADR,F9
Dermatological Diseases and Conditions, Developmental Disorder, Organismal Injury and Abnormalities	Congenital hypertrichosis	0.00248			ABCC9,FGF13
Cell Morphology	Contraction of carcinoma cell lines	0.00248			F2,PROC
Infectious Diseases	Entrance of human herpesvirus 2	0.00248			NECTIN1,TNFRSF14
Cell Cycle, Cell Morphology, Cellular Assembly and Organization, DNA Replication, Recombination, and Repair	Formation of central spindle	0.00248			AURKA,LZTS2
Cardiovascular Disease, Developmental Disorder, Hereditary Disorder, Organismal Injury and Abnormalities	Hennekam lymphangiectasia-lymphedema syndrome	0.00248			CCBE1,FAT4
Connective Tissue Disorders, Developmental Disorder, Organismal Injury and Abnormalities	Hypotrophy of adipocytes	0.00248			AGT,PEMT
Cell Morphology, Cellular Assembly and Organization, Cellular Function and Maintenance, Organ Morphology, Skeletal and Muscular System Development and Function, Tissue Morphology	Length of thin filaments	0.00248			LMOD2,NEB
Cardiovascular Disease, Organismal Injury and Abnormalities	Macrovascular disease	0.00248			DPP4,HDAC9
Developmental Disorder, Hereditary Disorder, Metabolic Disease, Organismal Injury and Abnormalities, Renal and Urological Disease	Malonic aciduria	0.00248			ACSF3,MLYCD
Cardiovascular System Development and Function, Tissue Morphology	Mass of aorta	0.00248			AGT,IGFBP4
Hereditary Disorder, Metabolic Disease, Organismal Injury and Abnormalities, Skeletal and Muscular Disorders	Myopathy with exercise intolerance swedish type	0.00248			FECH,ISCU
Developmental Disorder	Nicolaides-Baraitser syndrome	0.00248			ARID1B,SMARCA2
Cell Morphology, Cellular Function and Maintenance	Permeability of carcinoma cell lines	0.00248			F2,PROC
Cell Morphology, Cellular Function and Maintenance	Permeability of lung cancer cell lines	0.00248			F2,PROC
Cell Cycle	Ploidy of blood platelets	0.00248			MKL1,MKL2
Infectious Diseases	Quantity of West Nile virus	0.00248			IRF3,MIF
Lymphoid Tissue Structure and Development, Organismal Development, Tissue Morphology	Quantity of lymphatic fluid	0.00248			F11,PROC
DNA Replication, Recombination, and Repair	Repair of double-stranded DNA	0.00248			BRCA1,RAD54L
Cancer, Cell Death and Survival, Cellular Development, Cellular Function and Maintenance, Organismal Injury and Abnormalities	Self-renewal of leukemia stem cells	0.00248			DNMT1,KDM2B
Nucleic Acid Metabolism, Small Molecule Biochemistry	Metabolism of purine nucleotide	0.00255			AK2,ATP5D,Atp5e,ATP5J,ATP5J2,ATP5L,COASY,DLST,GMDS,GPD1,NUDT16,PDE10A,PDE5A
Cancer, Gastrointestinal Disease, Organismal Injury and Abnormalities	Susceptibility to digestive system cancer	0.00305			ALDH2,AURKA,BRCA1,SMAD7
Drug Metabolism, Small Molecule Biochemistry	Toxicity of cisplatin	0.00305			BRCA1,GALNT18,MLLT3,PRKG1
Organismal Injury and Abnormalities, Tissue Morphology	Morphology of lesion	0.0032			ABCC9,AGT,BAK1,COL18A1,CRP,CXCR2,CYP2J2,DLD,ETS2,F11,F12,F2,FGFR4,GDF15,GRN,HPN,IL11RA,IL18,IL18BP,IL1RL1,KNG1,KSR1,MAP3K5,MGAT5,MIF,MST1R,PANX2,PRKG1,PRKN,PROC,RASGRP1,RBL2,SATB1,SIRT3,TERT,TMBIM6,VEGFD,VWF,WWTR1
Cancer, Organismal Injury and Abnormalities, Reproductive System Disease, Skeletal and Muscular Disorders	Uterine leiomyoma	0.00341			ADRA2B,ADRB3,AK2,BCL10,CBL,CGRRF1,CRY2,EZH1,GNG11,HNMT,HOPX,IFIH1,IFIT1,MEX3D,NDRG1,NDUFS7,NR4A2,PDE5A,PHLDA2,PLCB4,POPDC2,PSEN2,RGS5,SFRP1,SLC33A1,STXBP6,TSPAN12,UBAC1
Behavior, Digestive System Development and Function	Suckling	0.00356			DHCR7,FKBP8,Gk,GPHN,HAP1,HOXA2,KLF4,NR4A2,PROC,SNRPN,SYT1
Organismal Development, Organismal Injury and Abnormalities	Abnormal morphology of abdomen	0.00361			ABCG2,ACOX1,ADAM17,AGL,AMACR,AMBP,ATG5,BAK1,BMPER,BRCA1,BSCL2,CBFA2T3,CBL,CCBE1,CCS,CD1D,CD80,CHRM2,CHST8,CHUK,CIAPIN1,CREB3L2,CXCR2,CYP1A1,CYP2E1,DHCR7,DNMT1,EIF2AK3,F11,F9,FANCL,FAT4,FEN1,FGFRL1,GRN,GUCY1B3,IGFBP4,IGKC,IRF4,KLF13,KLF4,KLK3,LAMC1,LAT,LFNG,LIPA,LZTS2,MALT1,MARK2,MAT1A,MERTK,MIF,MST1R,Mug1/Mug2,MXI1,MYCN,PAX1,PEMT,PEX5,PHB2,PLAGL2,PMS2,PRKG1,PROC,PSEN2,PTPN1,RASGRP1,RBL2,REL,Rfx5,…
Hematological System Development and Function, Immunological Disease, Lymphoid Tissue Structure and Development, Organ Morphology, Organismal Injury and Abnormalities, Tissue Morphology	Abnormal morphology of lymph node	0.00368			BAK1,CBL,CD80,CEBPE,CXCR2,F11,IRF2,IRF4,LAT,LIPA,MARK2,MERTK,PROC,PSEN2,REL,SATB1,TREX1,TYRO3
Hereditary Disorder, Neurological Disease, Organismal Injury and Abnormalities, Psychological Disorders	Aicardi-Goutieres syndrome	0.00371			IFIH1,RNASEH2C,TREX1
Cell Cycle, Humoral Immune Response	S phase of B lymphocytes	0.00371			Igkv1-117,KLF4,REL
Cancer, Endocrine System Disorders, Organismal Injury and Abnormalities, Reproductive System Disease	Ovarian Cancer and Tumors	0.00372			ABCG2,ADAM10,ADAM17,AGL,AKAP2,AKAP6,ALKBH7,ARID1B,ASPSCR1,ATAD2,ATAD3A,AUH,BARD1,BCL10,BRCA1,C9,CASTOR1,CDH4,CDK19,CEP128,CEP290,CIC,COL18A1,COL23A1,COL6A5,COL6A6,CRP,CTDSPL,CTNNAL1,CUTA,CXADR,DAB2,DGKH,DHFR,DIP2B,DISP1,DNAH7,DNAJB6,DNMT1,DPF3,DPP4,DSE,EML6,ENO1,EPHB6,ETFB,ETS2,F2,FAM219A,FANCF,FANCL,FAT4,FGF18,FGFR4,GC,GDF15,GLG1,GMDS,HDAC9,HIC1,HIST2H2AA3/HIST2H2AA4,HMCN1,HOXA2,HSPE1,IFIH1,IGFB…
Endocrine System Disorders, Gastrointestinal Disease, Inflammatory Disease, Inflammatory Response, Organismal Injury and Abnormalities	Acute pancreatitis	0.0038			ADRA2B,ADRB3,ATG5,MIF,OPRD1,PTPN1
Dermatological Diseases and Conditions, Hair and Skin Development and Function, Organ Morphology, Organismal Injury and Abnormalities	Abnormal orientation of hair follicle	0.0041			ADAM17,ETS2,KSR1,RBL2
Neurological Disease, Organismal Injury and Abnormalities	Abnormality of substantia nigra	0.0041			LRRK2,NR4A2,PRKN,SEPT5
Visual System Development and Function	Light sensitivity	0.0041			ERCC8,FECH,MERTK,TROVE2
Hematological Disease, Metabolic Disease	Porphyria	0.0041			ABCG2,ALAD,FECH,UROD
Tissue Development	Organization of extracellular matrix	0.00437			Abi3bp,AGT,COL18A1,COL5A3,DNAJB6,DPP4,EGFL6,FGFR4,KIF9,LAMC1,LCP1,PXDN,SMOC1,VTN
Cancer, Dermatological Diseases and Conditions, Hematological Disease, Immunological Disease, Organismal Injury and Abnormalities	Sézary syndrome	0.00464			BCL10,CD1D,CD2,DHFR,DPP4,FPGS,HIC1,IGFBP4,MXI1,PSMB1,SATB1
Cancer, Organismal Injury and Abnormalities, Skeletal and Muscular Disorders	Leiomyomatosis	0.00477			ADRA2B,ADRB3,AK2,BCL10,CBL,CGRRF1,CRY2,EZH1,FGFR4,GNG11,HNMT,HOPX,IFIH1,IFIT1,MEX3D,MST1R,NDRG1,NDUFS7,NR4A2,PDE5A,PHLDA2,PLCB4,POPDC2,PSEN2,RGS5,SFRP1,SLC33A1,STXBP6,TSPAN12,UBAC1
Cell Morphology, Cellular Assembly and Organization	Morphology of endoplasmic reticulum	0.00483			ATL1,BAK1,CD2,CD80,EIF2AK3
Cell Morphology, Embryonic Development, Nervous System Development and Function, Ophthalmic Disease, Organ Development, Organ Morphology, Organismal Development, Organismal Injury and Abnormalities, Tissue Development, Tissue Morphology, Visual System Development and Function	Abnormal morphology of disorganized photoreceptor outer segments	0.00537			BBS2,MERTK,PDE6G,RP2
Hereditary Disorder, Neurological Disease, Organismal Injury and Abnormalities, Skeletal and Muscular Disorders	Autosomal dominant hereditary spastic paraplegia	0.00537			ATL1,BSCL2,NIPA1,SLC33A1
Cancer, Endocrine System Disorders, Organismal Injury and Abnormalities, Reproductive System Disease	Advanced serous ovarian cancer	0.00558			BCL10,CTNNAL1,DAB2,DPP4,EPHB6,FGF18,HIST2H2AA3/HIST2H2AA4,IGFBP4,KCNK6,LRRN4,MAP3K21,SBSPON
Cell Morphology, Cellular Assembly and Organization	Abnormal morphology of mitochondria	0.00569			ABCG2,CXADR,MFN2,MKL1,NDUFS6,NOA1,PRKN
Cell Morphology	Contraction of hepatic stellate cells	0.00572			AGT,EDNRA,F2
Developmental Disorder, Gastrointestinal Disease, Hepatic System Disease, Hereditary Disorder, Metabolic Disease, Organismal Injury and Abnormalities	Glycogen storage disease, hepatic form	0.00572			AGL,GBE1,GYS2
Neurological Disease, Skeletal and Muscular Disorders	Hypotonic syndrome	0.00572			CD96,NALCN,PIGN
Cancer, Cellular Movement, Organismal Injury and Abnormalities, Tumor Morphology	Invasion of prostate cancer cells	0.00572			DPP4,F2,KLF4
Cancer, Hematological Disease, Immunological Disease, Organismal Injury and Abnormalities	Metastatic lymphoma	0.00572			DHFR,KRT20,POLA1
Cell-To-Cell Signaling and Interaction, Cellular Function and Maintenance, Inflammatory Response	Phagocytosis by Sertoli cells	0.00572			MERTK,OSBP2,TYRO3
Organismal Injury and Abnormalities, Tissue Morphology	Size of lesion	0.00633			ABCC9,AGT,BAK1,COL18A1,CRP,CYP2J2,DLD,ETS2,F11,F12,F2,FGFR4,GDF15,GRN,IL11RA,IL18,IL18BP,IL1RL1,KNG1,MAP3K5,MGAT5,MIF,MST1R,PANX2,PRKG1,PRKN,PROC,RASGRP1,RBL2,SIRT3,TERT,TMBIM6,VEGFD,VWF,WWTR1
Cell Signaling	CGMP-mediated signaling	0.00689			AGT,GNAT2,GUCY1B3,PRKG1
Cell Morphology, Cellular Assembly and Organization	Length of filaments	0.00689			KIF18B,LMOD2,NEB,TMOD1
Neurological Disease	Psychomotor retardation	0.00689			FOXRED1,GNPTAB,NALCN,SLC33A1
Cellular Assembly and Organization	Development of mitochondria	0.00698			ADRB3,CHUK,LETM1,MFN2,NDUFS6,OPA3,POLDIP2,SUPV3L1
Cell-To-Cell Signaling and Interaction, Nervous System Development and Function	Abnormal synaptic transmission	0.00702			CDC42EP4,PLCB4,PRKN,SYT1,UNC13B
Tissue Development	Disassembly of extracellular matrix	0.00702			DPP4,FGFR4,KIF9,LAMC1,LCP1
Cell Death and Survival	Apoptosis of neuroepithelium	0.00719			BCL10,CHUK
Cell-To-Cell Signaling and Interaction, Hematological System Development and Function, Hematopoiesis	Binding of double-negative T lymphocyte	0.00719			LFNG,MFNG
Developmental Disorder, Gastrointestinal Disease, Hepatic System Disease, Hereditary Disorder, Neurological Disease, Organismal Injury and Abnormalities, Skeletal and Muscular Disorders	COACH syndrome	0.00719			RPGRIP1L,TMEM67
Hematological Disease, Metabolic Disease, Nutritional Disease	Calcium overload of mitochondria	0.00719			EIF2AK3,MFN2
Antimicrobial Response	Clearance of measles virus	0.00719			IL12B,IL18
Amino Acid Metabolism, Drug Metabolism, Molecular Transport, Small Molecule Biochemistry	Clearance of methotrexate	0.00719			ABCG2,FPGS
Cell Cycle, Cell-To-Cell Signaling and Interaction, Cellular Growth and Proliferation	Contact growth inhibition of liver cells	0.00719			PTPN1,SMAD7
Neurological Disease	Degradation of neurites	0.00719			C6,HAP1
Cancer, Organismal Injury and Abnormalities, Reproductive System Disease	Delay in growth of mammary adenocarcinoma	0.00719			CD80,IL12B
Cellular Development, Embryonic Development, Organismal Development, Tissue Development	Differentiation of neuroectodermal cells	0.00719			CHCHD2,WWTR1
Cellular Assembly and Organization	Dissociation of actin stress fibers	0.00719			COL18A1,RHOU
Cell Cycle, Hematological System Development and Function, Humoral Immune Response	Entry into S phase of B lymphocytes	0.00719			Igkv1-117,KLF4
Cell Morphology, Cellular Assembly and Organization, Cellular Function and Maintenance	Formation of retraction fibers	0.00719			ACP1,EFNA1
Cell-mediated Immune Response, Lymphoid Tissue Structure and Development	Frequency of CD4+ CD8+ T-lymphocytes	0.00719			LFNG,MFNG
Cell-mediated Immune Response, Hematopoiesis, Lymphoid Tissue Structure and Development	Frequency of double-negative T lymphocyte	0.00719			LFNG,MFNG
Inflammatory Response	Frequency of neutrophils	0.00719			LFNG,MFNG
Infectious Diseases, Organismal Injury and Abnormalities, Renal and Urological Disease	HIV associated nephropathy	0.00719			KLF15,TERT
Cardiovascular Disease, Cardiovascular System Development and Function, Cell Morphology, Cell-To-Cell Signaling and Interaction, Cellular Function and Maintenance, Organismal Injury and Abnormalities, Tissue Morphology	Hyperpermeability of vascular endothelial cells	0.00719			F2,VASP
Cardiovascular Disease, Cardiovascular System Development and Function, Organ Morphology, Organismal Development, Organismal Injury and Abnormalities	Hypertrophy of coronary artery	0.00719			AGT,PRKG1
Gastrointestinal Disease, Inflammatory Disease, Inflammatory Response, Organismal Injury and Abnormalities	Inflammation of oral mucosa	0.00719			IGHG1,SMAD7
Gastrointestinal Disease, Inflammatory Disease, Inflammatory Response, Organismal Injury and Abnormalities	Inflammation of tongue	0.00719			IGHG1,TREX1
Lipid Metabolism, Small Molecule Biochemistry	Internalization of eicosanoid	0.00719			ACSL6,FAAH
Cellular Development, Hematological System Development and Function, Lymphoid Tissue Structure and Development	Maturation of effector T lymphocytes	0.00719			IL17D,IRF4
Small Molecule Biochemistry	Metabolism of dacarbazine	0.00719			CYP1A1,CYP2E1
Endocrine System Disorders, Gastrointestinal Disease, Organismal Injury and Abnormalities	Mild disorder of pancreas	0.00719			ADRB3,TSC22D3
Cancer, Dermatological Diseases and Conditions, Developmental Disorder, Hematological Disease, Immunological Disease, Organismal Injury and Abnormalities	Mucosa associated lymphoid tissue lymphoma of skin	0.00719			BCL10,MALT1
Cardiovascular Disease, Organismal Injury and Abnormalities	Perivascular fibrosis of artery	0.00719			AGT,MAP3K5
Cardiovascular Disease, Cardiovascular System Development and Function, Organismal Injury and Abnormalities, Tissue Morphology	Permeability of endothelial barrier	0.00719			F2,GNAO1
Cell-To-Cell Signaling and Interaction, Cellular Function and Maintenance, Nervous System Development and Function	Phagocytosis of dorsal root ganglion cells	0.00719			GULP1,PEAR1
Cellular Assembly and Organization, Cellular Function and Maintenance, Protein Synthesis	Polymerization of G-actin	0.00719			PFN2,VASP
Nervous System Development and Function, Tissue Morphology	Quantity of satellite cells	0.00719			ADAM10,SDC3
Infectious Diseases	Replication of bovine rotavirus (UK strain)	0.00719			EIF2AK2,IRF3
Cell-To-Cell Signaling and Interaction	Signaling of astrocytes	0.00719			KCNJ10,SLC4A4
Immunological Disease	Specific granule deficiency	0.00719			CEBPE,LTF
Cellular Assembly and Organization	Stabilization of cytoplasmic aggregates	0.00719			MERTK,TYRO3
Cell-To-Cell Signaling and Interaction, Cellular Growth and Proliferation, Embryonic Development	Stimulation of embryonic cell lines	0.00719			KCNK10,KNG1
Cell-To-Cell Signaling and Interaction, Cellular Growth and Proliferation, Hair and Skin Development and Function	Stimulation of epithelial cell lines	0.00719			KCNK10,KNG1
Cell Morphology	Morphology of blood cells	0.00751			ARID3A,BAK1,BCL11A,CBFA2T3,CD46,CD80,CEBPE,CIAPIN1,ETS2,F11,F2,IGHG1,IGKC,IL11RA,IL18,IRF4,Irgm1,KLF13,LAT,LCP1,LILRB3,LIPA,LRRK2,Ly6a (includes others),MALT1,MARK2,MERTK,MPP1,Mug1/Mug2,MXD1,MXI1,PHC1,PIK3AP1,PML,PRKG1,PROC,RAD54L,RASGRP1,RCAN2,REL,Rfx5,SLC4A4,ST3GAL6,VWF
Cancer, Organismal Injury and Abnormalities	Breast or ovarian carcinoma	0.00768			ABCC9,ADAM17,ADAMTS3,AGL,AGT,AKAP2,AKAP6,ALKBH7,AMOT,ARHGEF3,ARHGEF7,ARID1B,ASGR1,ASPSCR1,ATAD2,ATAD3A,AUH,BAK1,BARD1,BCAR3,BCKDHB,BCL10,BRCA1,BSCL2,C1RL,C21orf33/LOC102724023,C2CD4D,C5orf42,CASTOR1,CD80,CDH4,CDK19,CEP128,CEP290,CIC,COG8,COL23A1,COL5A3,COL6A5,COL6A6,COX4I1,CRP,CRY2,CSPP1,CSRNP2,CTDSPL,CTNNAL1,CUTA,CXADR,CXorf40A/CXorf40B,DAB2,DCBLD1,DCTPP1,DGKG,DGKH,DHFR,DHRS4,DIP2B,DISP1,DNAH7,D…
Cell-To-Cell Signaling and Interaction	Activation of splenocytes	0.00826			IL18,IL1RL1,PHC1
Cellular Development	Differentiation of induced pluripotent stem cells	0.00826			CHCHD2,LRRK2,MYCN
Lymphoid Tissue Structure and Development	Frequency of follicular B lymphocytes	0.00826			CBL,LFNG,MFNG
Cell Morphology, Organismal Injury and Abnormalities	Hypertrophy of muscle cell lines	0.00826			AGT,IL18,RSPO3
Cardiovascular Disease, Immunological Disease, Inflammatory Disease, Organismal Injury and Abnormalities	Microscopic polyangiitis	0.00826			DHFR,KRT20,PPAT
Connective Tissue Development and Function, Connective Tissue Disorders, Organ Morphology, Organismal Development, Organismal Injury and Abnormalities, Respiratory Disease, Respiratory System Development and Function, Skeletal and Muscular Disorders, Skeletal and Muscular System Development and Function, Tissue Morphology	Abnormal morphology of thyroid cartilage	0.00866			BMPER,FGFRL1,HOXB3,RAI1
Cell-To-Cell Signaling and Interaction, Hematological System Development and Function, Hematopoiesis	Binding of thymocytes	0.00866			CD2,LFNG,Ly6a (includes others),MFNG
Cancer, Hematological Disease, Immunological Disease, Organismal Injury and Abnormalities	PML-RARalpha positive acute promyelocytic leukemia	0.00866			DHFR,PML,POLA1,PPAT
Cell Cycle, Cellular Assembly and Organization, Cellular Function and Maintenance, DNA Replication, Recombination, and Repair	Organization of chromosomes	0.0088			BRCA1,CENPT,HDAC9,NUDT16,PELO,RAD50,RAD54L,SATB1,SMARCA2,WDHD1
Cell Morphology	Morphology of leukocytes	0.00884			ARID3A,BAK1,BCL11A,CD46,CD80,CEBPE,ETS2,F11,IGHG1,IGKC,IL11RA,IL18,IRF4,Irgm1,KLF13,LAT,LCP1,LILRB3,LIPA,LRRK2,Ly6a (includes others),MALT1,MARK2,MERTK,Mug1/Mug2,MXD1,MXI1,PIK3AP1,PML,PROC,RASGRP1,RCAN2,REL,Rfx5
Cancer, Endocrine System Disorders, Organismal Injury and Abnormalities, Reproductive System Disease	Gonadal tumor	0.009			ABCG2,ADAM10,ADAM17,ADAMTS3,AGL,AKAP2,AKAP6,ALKBH7,ARID1B,ASPSCR1,ATAD2,ATAD3A,AUH,BARD1,BCL10,BRCA1,C9,CASTOR1,CDH4,CDK19,CEP128,CEP290,CHST8,CIC,COL18A1,COL23A1,COL6A5,COL6A6,CRP,CTDSPL,CTNNAL1,CUTA,CXADR,DAB2,DGKH,DHFR,DIP2B,DISP1,DNAH7,DNAJB6,DNMT1,DPF3,DPP4,DSE,EML6,ENO1,EPHB6,ETFB,ETS2,F2,FAM219A,FANCF,FANCL,FAT4,FGF18,FGFR4,GC,GDF15,GLG1,GMDS,HDAC9,HIC1,HIST2H2AA3/HIST2H2AA4,HMCN1,HOXA2,HS…
Organismal Injury and Abnormalities, Renal and Urological Disease, Renal and Urological System Development and Function	Abnormal morphology of urinary system	0.00912			AGT,BMPER,BSCL2,CD2AP,CDH4,CHRM2,COL18A1,CTNNBIP1,DHCR7,FAT4,FGFRL1,GDF15,HSD17B2,KCNJ10,KCP,LAMC1,LIPA,LRRK2,LZTS2,MAFB,MARK2,MXI1,MYCN,PEX5,RFX3,RPGRIP1L,SSBP2
Embryonic Development, Organismal Development, Tissue Development	Development of craniofacial tissue	0.00921			Aldh1a7,BMP5,CHUK,EDNRA,PHC1,PSEN2,VASP
Cell Morphology, Embryonic Development, Hematological System Development and Function, Lymphoid Tissue Structure and Development, Organ Development, Organ Morphology, Organismal Development, Tissue Morphology	Cellularity of lymphoid organ	0.00931			CBL,CHUK,IGHG1,MALT1,RBL2,STK17B
Cancer, Cardiovascular Disease, Hematological Disease, Organismal Injury and Abnormalities	Refractory anemia with ringed sideroblasts	0.00931			DHFR,DNMT1,POLA1,PPAT,SLC25A38,TET2
Cardiovascular System Development and Function, Organ Morphology, Organismal Development, Skeletal and Muscular System Development and Function	Morphology of cardiac muscle	0.00953			ACADVL,ADAM17,AGT,ARID3A,CXADR,EDNRA,FGFRL1,GDF15,HDAC9,IL18,JPH2,KLF15,KLF4,LMCD1,MAP3K5,MKL1,MKL2,MORF4L1,MYCN,PDE5A,PRKG1,RBL2,RCAN2,RPS6KA2,SIRT3,SMAD7,TERT,TREX1
Cancer, Organismal Injury and Abnormalities	Tumorigenesis of adenocarcinoma	0.00965			ADAMTS3,ADH1C,ADRB3,AGL,AKAP2,AKAP6,ALKBH7,AMACR,AMBP,ARFGAP2,ARHGAP33,ARHGEF7,ARID1B,ASAP3,ASPSCR1,ASXL3,ATAD2,ATAD3A,ATAD5,ATP5D,AUH,AURKA,BARD1,BCL10,BRCA1,C15orf52,C5orf42,C9,CABYR,CASTOR1,CBL,CDH4,CDK19,CEP128,CEP290,CHD3,CIB2,CIC,CLIP4,COL23A1,COL5A3,COL6A5,COL6A6,COX6B1,CPD,CPN1,CRYBG1,CTDSPL,CTNNAL1,CUTA,CYP1A1,DAB2,DCBLD1,DGKH,DHFR,DIP2B,DISP1,DLST,DNAH7,DNAJB6,DNMT1,DPF3,DPP4,DSE,EML6,E…
Lipid Metabolism, Small Molecule Biochemistry	Metabolism of long chain fatty acid	0.00982			ACSBG1,ACSL5,ACSL6,SLC27A2,SLC27A6
Amino Acid Metabolism, Small Molecule Biochemistry	Catabolism of amino acids	0.0101			BCKDHA,BCKDHB,CD80,GOT1,MAT1A,PCCB,PCYOX1,PPAT,TAT
Cancer, Dermatological Diseases and Conditions, Organismal Injury and Abnormalities	Skin cancer	0.0106			ABCC9,ABCG2,ACAD10,ACP1,ACP6,ACSBG1,ACSL5,ACSL6,ACSM3,ACY3,ADAM10,ADAM32,ADHFE1,ADRB3,AGL,AGMO,AGPS,AGT,AK2,AKAP2,AKAP6,AKR1C4,ALAD,ALDH2,ALDH9A1,AMACR,AMBP,AMOT,ANKRD29,APEH,APLF,APPL1,ARHGAP33,ARID1B,ART3,ASAP3,ASPSCR1,ASXL3,ATAD2,ATAD3A,ATG9A,AURKA,AZIN1,BAK1,BARD1,BAZ2B,BBS2,BBS9,BCAR3,BCKDHB,BCL10,BCL11A,BCO2,BMP5,BMPER,BRCA1,C11orf70,C14orf2,C1RL,C20orf24,C2CD4D,C5orf42,C6,C9,CABYR,CARHSP1,…
Cardiovascular Disease, Cardiovascular System Development and Function, Organ Morphology, Organismal Development	Mass of left ventricle	0.0106			AGT,HDAC9,KLK3,PDE5A,PRKG1,THBS4
Developmental Disorder, Embryonic Development, Organismal Development, Tissue Morphology	Abnormal morphology of proamniotic cavity	0.0107			COPS3,DAB2,GADD45GIP1,TLN1
Embryonic Development, Organ Development, Organismal Development, Reproductive System Development and Function, Tissue Development	Development of vagina	0.0107			BAK1,MERTK,RBP4,TYRO3
Cancer, Hematological Disease, Immunological Disease, Organismal Injury and Abnormalities	M3 adult acute myeloid leukemia	0.0107			DHFR,PML,POLA1,PPAT
Cancer, Hematological Disease, Immunological Disease, Organismal Injury and Abnormalities	M3 childhood acute myeloid leukemia	0.0107			DHFR,PML,POLA1,PPAT
Cancer, Endocrine System Disorders, Organismal Injury and Abnormalities, Reproductive System Disease	Malignant epithelial ovarian tumor	0.011			ADAM17,AGL,AKAP2,AKAP6,ALKBH7,ARID1B,ASPSCR1,ATAD2,ATAD3A,AUH,BARD1,BCL10,BRCA1,CASTOR1,CDH4,CDK19,CEP128,CEP290,CIC,COL23A1,COL6A5,COL6A6,CTDSPL,CTNNAL1,CUTA,CXADR,DAB2,DGKH,DHFR,DIP2B,DISP1,DNAH7,DNAJB6,DNMT1,DPF3,DPP4,DSE,EML6,EPHB6,ETFB,ETS2,F2,FAM219A,FANCF,FANCL,FAT4,FGF18,FGFR4,GMDS,HDAC9,HIST2H2AA3/HIST2H2AA4,HMCN1,HSPE1,IFIH1,IGFBP4,INPP4B,KCNK6,KIF7,KNG1,KRT20,LETM1,LRRK1,LRRK2,LRRN4,LT…
Cancer, Organismal Injury and Abnormalities	Subcutaneous tumor	0.0111			ADRA2B,ADRB3,AK2,BCL10,CBL,CCNE2,CGRRF1,COL18A1,COL23A1,COL5A3,CRY2,DHFR,EZH1,FGFR4,GNG11,HNMT,HOPX,IFIH1,IFIT1,MEX3D,MST1R,NDRG1,NDUFS7,NR4A2,PDE5A,PHLDA2,PLCB4,POPDC2,PSEN2,RGS5,SFRP1,SLC33A1,STXBP6,TERT,TSPAN12,UBAC1
Hematological System Development and Function, Immunological Disease, Lymphoid Tissue Structure and Development, Organ Morphology, Organismal Development, Organismal Injury and Abnormalities, Tissue Morphology	Abnormal thymus cell ratio of thymus gland	0.0114			CBL,LAT,TSC22D3
Lipid Metabolism, Small Molecule Biochemistry	Conjugation of eicosanoid	0.0114			FAAH,UGT1A3,UGT1A4
Hematological Disease, Hereditary Disorder, Organismal Injury and Abnormalities	Hereditary thrombophilia	0.0114			F2,F9,PROC
Cell Signaling, DNA Replication, Recombination, and Repair, Nucleic Acid Metabolism, Small Molecule Biochemistry	Hydrolysis of cyclic AMP	0.0114			AGT,F2,PDE10A
Cell Morphology, Hematological Disease, Humoral Immune Response, Immunological Disease, Lymphoid Tissue Structure and Development	Lack of B-1 lymphocytes	0.0114			IGKC,MALT1,PIK3AP1
Lipid Metabolism, Nucleic Acid Metabolism, Small Molecule Biochemistry	Modification of long-chain acyl-coenzyme A	0.0114			ACOX1,CPT1B,FABP1
Cardiovascular System Development and Function, Organ Development, Organ Morphology, Tissue Morphology	Relaxation of coronary vessel	0.0114			AGT,CRP,KNG1
Infectious Diseases	Replication of Vesicular stomatitis Indiana virus	0.0114			EIF2AK3,IFIH1,PTPN1
Cancer, Organismal Injury and Abnormalities, Reproductive System Disease	Female genital tract adenocarcinoma	0.0114			AARS2,ABCC9,ACOX1,ACSM3,AGL,AGMO,AGPS,AGT,AKAP2,AKAP6,ALKBH7,ANKRD44,APLF,ARID1B,ARID3A,ASPSCR1,ATAD2,ATAD3A,ATL1,AUH,AURKA,BARD1,BAZ2B,BBS9,BCL10,BCL11A,BMP5,BMPER,BRCA1,C11orf70,C1orf174,C5orf42,C6,C9,CAB39L,CASTOR1,CBL,CDH4,CDK19,CDKL3,CEP128,CEP170,CEP290,CES4A,CIC,COL23A1,COL6A5,COL6A6,CRP,CRYBG1,CSPP1,CTNNAL1,CUTA,CXADR,CXCR2,CYP1A1,DAB2,DGKH,DHCR7,DIP2B,DISP1,DLGAP1,DLST,DNAH7,DNAJB6,DNMT1…
Humoral Immune Response, Inflammatory Response	Complement activation	0.0115			C6,CPN1,CRP,F11,F12,IGHG1,KNG1
Cardiovascular Disease, Cardiovascular System Development and Function, Organ Morphology, Organismal Development, Organismal Injury and Abnormalities	Abnormal morphology of cardiac valve	0.0115			ADAM17,COL18A1,CXADR,EFNA1,FGFRL1,MEGF8,PHC1,RBP4
Organ Morphology, Organismal Injury and Abnormalities, Renal and Urological Disease, Renal and Urological System Development and Function	Abnormal morphology of kidney	0.0116			AGT,BMPER,BSCL2,CD2AP,CDH4,COL18A1,CTNNBIP1,FAT4,FGFRL1,GDF15,HSD17B2,KCNJ10,KCP,LAMC1,LIPA,LRRK2,LZTS2,MAFB,MARK2,MXI1,MYCN,PEX5,RFX3,RPGRIP1L,SSBP2
Cancer, Organismal Injury and Abnormalities	Melanoma	0.0116			ABCC9,ABCG2,ACAD10,ACP1,ACP6,ACSBG1,ACSL5,ACSL6,ACSM3,ACY3,ADAM10,ADAM17,ADAM32,ADAMTS3,ADHFE1,ADRB3,AGL,AGMO,AGPS,AGT,AK2,AKAP2,AKAP6,AKR1C4,ALAD,ALDH2,ALDH9A1,AMACR,AMBP,AMOT,ANKRD29,APEH,APLF,APOO,APPL1,ARHGAP33,ARHGEF7,ARID1B,ARMC7,ART3,ASAP3,ASPSCR1,ASXL3,ATAD2,ATAD3A,ATG9A,AURKA,AZIN1,BARD1,BAZ2B,BBS2,BBS9,BCAR3,BCKDHB,BCL10,BCL11A,BCO2,BMP5,BMPER,BRCA1,C11orf70,C14orf2,C15orf52,C1RL,C20orf…
Immunological Disease	Abnormal morphology of immune system	0.0117			ARID3A,BAK1,BCL11A,CD80,CEBPE,F11,IGHG1,IGKC,IL11RA,IL18,IRF4,KLF13,LAT,LCP1,LILRB3,LIPA,Ly6a (includes others),MALT1,MARK2,MERTK,Mug1/Mug2,MXD1,MXI1,PIK3AP1,PML,PROC,RASGRP1,RCAN2,REL,Rfx5,XCL1
Cancer, Organismal Injury and Abnormalities, Tissue Morphology, Tumor Morphology	Morphology of tumor	0.0119			COL18A1,CXCR2,ETS2,F2,FGFR4,HPN,IL18BP,KSR1,MAP3K5,MGAT5,MIF,MST1R,RASGRP1,RBL2,SATB1,TERT,TMBIM6,VEGFD
Cancer, Organismal Injury and Abnormalities	Benign connective or soft tissue neoplasm	0.0119			ADRA2B,ADRB3,AK2,BCL10,CBL,CCNE2,CGRRF1,COL18A1,COL23A1,COL5A3,CRY2,DHFR,EZH1,FDPS,FGFR4,GNG11,HNMT,HOPX,IFIH1,IFIT1,MEX3D,MST1R,NDRG1,NDUFS7,NR4A2,PDE5A,PHLDA2,PLCB4,POPDC2,PSEN2,RGS5,SFRP1,SLC33A1,STXBP6,TERT,TSPAN12,UBAC1
Cell Morphology, Hematological System Development and Function, Immunological Disease, Lymphoid Tissue Structure and Development	Abnormal morphology of CD4+ T-lymphocytes	0.012			BCL11A,IRF4,LAT,MARK2,RASGRP1,RCAN2
Neurological Disease, Skeletal and Muscular Disorders	Hypotonia	0.012			CD96,MLYCD,NALCN,PIGN,PTCHD1,SCN2A
Cancer, Organismal Injury and Abnormalities, Reproductive System Disease	Benign neoplasm of female genital organ	0.0128			ADRA2B,ADRB3,AK2,BCL10,BRCA1,CBL,CGRRF1,CRY2,CTNNAL1,DAB2,DPP4,EPHB6,EZH1,FGF18,GNG11,HIST2H2AA3/HIST2H2AA4,HNMT,HOPX,IFIH1,IFIT1,IGFBP4,KCNK6,KRT20,LRRK2,LRRN4,MAP3K21,MEX3D,NDRG1,NDUFS7,NR4A2,PDE5A,PHLDA2,PLCB4,POPDC2,PSEN2,RGS5,SBSPON,SFRP1,SLC33A1,STXBP6,TSHZ2,TSPAN12,UBAC1
Cell Morphology, Immunological Disease	Abnormal morphology of leukocytes	0.0129			ARID3A,BAK1,BCL11A,CD80,IGHG1,IGKC,IL11RA,IL18,IRF4,KLF13,LAT,LCP1,LILRB3,Ly6a (includes others),MALT1,MARK2,MERTK,Mug1/Mug2,MXD1,MXI1,PIK3AP1,PML,RASGRP1,RCAN2
Hematological System Development and Function	Fibrinolysis	0.013			F11,F12,F2,KNG1
Infectious Diseases	Infection by adenoviridae	0.013			CD46,CXADR,EIF2AK2,F9
Cell Cycle	S phase of lymphocytes	0.013			Igkv1-117,KLF4,REL,TNFRSF14
Cancer, Organismal Injury and Abnormalities	Tumor tissue	0.013			COL18A1,DNMT1,NUAK1,VEGFD
Endocrine System Disorders, Gastrointestinal Disease, Organismal Injury and Abnormalities	Pancreatic mass	0.0131			AARS2,ABCC9,ABCG2,ACSF3,ADAM10,ADAM17,ADAMTS3,ADRA2B,AGL,AGT,AKAP6,AMOT,ANKRD29,APOC4,APPL1,ARHGEF7,ARID1B,ARMC7,ASPSCR1,ASXL3,BAZ2B,BBS9,BCAR3,BRCA1,C15orf52,C19orf70,C5orf42,CBL,CCDC51,CCDC8,CCNE2,CD1D,CDH4,CELF2,CEP128,CEP170,CHD3,CHKA,CHRM2,CHUK,CIB2,CIC,COL18A1,COL5A3,COL6A5,COL6A6,CPN1,CREB3L4,CRP,CRY2,CXCR2,CYP2E1,DGKG,DHFR,DIP2B,DISP1,DLD,DLGAP1,DNAH7,DPP4,DSE,DUOX1,EIF2AK2,EIF2AK3,EIF2B1…
Developmental Disorder, Hereditary Disorder, Metabolic Disease, Organismal Injury and Abnormalities	Fatty acid oxidation disorder	0.0133			ACADVL,ACSF3,ETFB,FLAD1,MLYCD
Organismal Injury and Abnormalities, Reproductive System Disease	Benign pelvic disease	0.0133			ADRA2B,ADRB3,AK2,BCL10,BRCA1,CBL,CGRRF1,COL18A1,CRY2,CXADR,CXCR2,DNMT1,EZH1,GNG11,GPI,GUCY1B3,HNMT,HOPX,HSD17B2,IFIH1,IFIT1,IL18,IL18R1,KSR1,LTF,MCM4,MEF2A,MEX3D,MST1R,MXD1,NDRG1,NDUFS7,NECTIN1,NR4A2,PDE5A,PHLDA2,PKD2,PLCB4,PLK2,POPDC2,PSEN2,PSMB1,PTP4A1,RBP4,REL,RGS5,SFRP1,SLC33A1,SMAD6,SMAD7,STXBP6,TNK2,TSPAN12,UBAC1,XCL1
Developmental Disorder, Hereditary Disorder, Metabolic Disease, Organismal Injury and Abnormalities	Glycogen storage disease	0.0136			AGL,DHFR,GBE1,GYS2,KRT20,PSMB1
Hematological System Development and Function, Lymphoid Tissue Structure and Development, Organ Morphology, Organismal Development, Tissue Morphology	Mass of thymus gland	0.0136			CXCR2,CYP1A1,KLF13,PHC1,TSC22D3,TTC9
Cell Signaling, Post-Translational Modification, Protein Synthesis	Assembly of protein-protein complex	0.0137			CD2AP,CTNNBIP1,FOXRED1,INSM1,Irgm1,LAMC1,LMOD2,NDUFA1,NDUFA11,NDUFA3,NDUFAF8,NDUFB2,NDUFB4,NDUFB7,NDUFC1,NDUFC2,Ndufs5,NDUFS7,PML,PSEN2,SURF1,VASP,WHAMM
Cancer, Organismal Injury and Abnormalities, Reproductive System Disease	Tumorigenesis of genital tumor	0.0138			AARS2,ABCC9,ACOX1,ACSM3,AGL,AGMO,AGPS,AGT,AKAP2,AKAP6,ALKBH7,ANKRD44,APLF,ARID1B,ARID3A,ASPSCR1,ATAD2,ATAD3A,ATL1,AUH,AURKA,BARD1,BAZ2B,BBS9,BCL10,BCL11A,BMP5,BMPER,BRCA1,C11orf70,C1orf174,C5orf42,C6,C9,CAB39L,CASTOR1,CBL,CDH4,CDK19,CDKL3,CEP128,CEP170,CEP290,CES4A,CHRD,CIC,COL23A1,COL6A5,COL6A6,CRP,CRYBG1,CSPP1,CTNNAL1,CUTA,CXADR,CXCR2,CXorf40A/CXorf40B,CYP1A1,DAB2,DGKH,DHCR7,DHFR,DIP2B,DISP1,DL…
Cancer, Cell Cycle, Organismal Injury and Abnormalities	Arrest in G2 phase of cancer cells	0.0139			NDRG1,TERT
Cellular Development, Cellular Growth and Proliferation, Hematological System Development and Function	Arrest in growth of B cell hybridoma cells	0.0139			SMAD6,SMAD7
Hereditary Disorder, Neurological Disease, Organismal Injury and Abnormalities	Benign familial infantile seizure	0.0139			PRRT2,SCN2A
Cancer, Organismal Injury and Abnormalities	Bleeding of tumor	0.0139			RASGRP1,VWF
Neurological Disease	Bulbar dysfunction	0.0139			KRT20,SLC52A3
Lipid Metabolism, Molecular Transport, Small Molecule Biochemistry	Concentration of oleoylethanolamide	0.0139			FAAH,FABP1
Hereditary Disorder, Metabolic Disease, Organismal Injury and Abnormalities	Coumarin resistance	0.0139			F9,VKORC1
Cell-To-Cell Signaling and Interaction	Detachment of neurons	0.0139			ADAM10,F2
Cellular Development, Connective Tissue Development and Function, Tissue Development	Differentiation of stromal vascular cells	0.0139			KLF4,MKL1
Cellular Compromise	Disorganization of mitochondria	0.0139			MEF2A,PRKN
Cancer, Hematological Disease, Immunological Disease, Organismal Injury and Abnormalities	Extramedullary acute myeloid leukemia	0.0139			DNMT1,POLA1
Developmental Disorder, Hereditary Disorder, Metabolic Disease, Organismal Injury and Abnormalities, Renal and Urological Disease	Glutaric aciduria type 2	0.0139			ETFB,FLAD1
Infectious Diseases	Infection by Neisseria meningitidis	0.0139			C9,DHFR
Cancer, Cellular Movement, Developmental Disorder, Embryonic Development, Organismal Injury and Abnormalities	Invasion of mesenchymal stem cells	0.0139			CXCR2,MIF
Cancer, Organismal Injury and Abnormalities	Malignancy of embryonic cell lines	0.0139			MXD1,MXI1
Cancer, Organismal Injury and Abnormalities	Malignancy of fibroblast cell lines	0.0139			MXD1,MXI1
Cardiovascular System Development and Function, Cell Death and Survival, Cell Morphology, Cellular Function and Maintenance	Paracellular permeability of endothelial cell lines	0.0139			AMOT,VASP
Cell Morphology, Cellular Assembly and Organization	Polarization of cytoskeleton	0.0139			CD2,CD2AP
Respiratory System Development and Function, Tissue Morphology	Quantity of Clara cells	0.0139			HIF3A,LIPA
Tissue Morphology	Quantity of Cryptococcus neoformans	0.0139			IL12B,IL18
Infectious Diseases	Replication of human herpesvirus 2	0.0139			IRF3,PML
Connective Tissue Disorders, Developmental Disorder, Hereditary Disorder, Metabolic Disease, Organismal Injury and Abnormalities, Skeletal and Muscular Disorders	Rhizomelic chondrodysplasia punctata	0.0139			AGPS,PEX5
Embryonic Development, Nervous System Development and Function	Segmentation of brain	0.0139			HOXA2,MAFB
Cancer, Organismal Injury and Abnormalities, Reproductive System Disease	Sporadic breast carcinoma	0.0139			BARD1,BRCA1
Cell-To-Cell Signaling and Interaction, Cellular Growth and Proliferation	Stimulation of kidney cell lines	0.0139			KCNK10,KNG1
Drug Metabolism, Molecular Transport	Transport of gemcitabine	0.0139			SLC28A1,SLC29A1
Hematological System Development and Function, Lymphoid Tissue Structure and Development, Organ Morphology, Tissue Morphology	Morphology of lymphoid organ	0.0145			ADAM17,ATG5,BAK1,BCL11A,BRCA1,BSCL2,CBFA2T3,CBL,CD80,CEBPE,CHUK,CIDEB,CXCR2,CYP1A1,Esrra,ETS2,F11,F9,IGHG1,IL1RL1,IRF2,IRF4,KLF13,LAT,LIPA,MALT1,MARK2,MERTK,MIF,MXI1,PHC1,PRKG1,PROC,PSEN2,RASGRP1,RBL2,REL,Rfx5,SATB1,SIPA1,SLC4A4,STK17B,TET2,TREX1,TSC22D3,TTC9,TYRO3
Cancer, Endocrine System Disorders, Organismal Injury and Abnormalities, Reproductive System Disease	Ovarian adenocarcinoma	0.0149			AGL,AKAP2,AKAP6,ALKBH7,ARID1B,ASPSCR1,ATAD2,ATAD3A,AUH,BARD1,BCL10,BRCA1,CASTOR1,CDH4,CDK19,CEP128,CEP290,CIC,COL23A1,COL6A5,COL6A6,CTNNAL1,CUTA,DAB2,DGKH,DIP2B,DISP1,DNAH7,DNAJB6,DNMT1,DPF3,DPP4,DSE,EML6,EPHB6,ETFB,ETS2,F2,FAM219A,FANCF,FANCL,FAT4,FGF18,FGFR4,GMDS,HIST2H2AA3/HIST2H2AA4,HMCN1,HSPE1,IFIH1,IGFBP4,INPP4B,KCNK6,KIF7,KNG1,KRT20,LETM1,LRRK1,LRRK2,LRRN4,LTF,MAP3K21,MAP6,MDC1,MEGF8,MGAM,…
Cancer, Gastrointestinal Disease, Organismal Injury and Abnormalities	Pancreatobiliary tumor	0.015			AARS2,ABCC9,ABCG2,ACSF3,ADAM10,ADAM17,ADAMTS3,ADH1C,ADRA2B,AGL,AGT,AKAP6,AMBP,AMOT,ANKRD29,APOC4,APPL1,ARHGEF7,ARID1B,ARMC7,ASPSCR1,ASXL3,BAZ2B,BBS9,BCAR3,BRCA1,C15orf52,C19orf70,C5orf42,CBL,CCDC51,CCDC8,CCNE2,CD1D,CDH4,CELF2,CEP128,CEP170,CHD3,CHKA,CHRM2,CHUK,CIB2,CIC,COL18A1,COL5A3,COL6A5,COL6A6,CPN1,CREB3L4,CRP,CRY2,CXCR2,CYP1A1,CYP2E1,DGKG,DHFR,DIP2B,DISP1,DLD,DLGAP1,DNAH7,DPP4,DSE,DUOX1,EIF2…
Hematological System Development and Function, Lymphoid Tissue Structure and Development, Tissue Morphology	Morphology of lymphoid tissue	0.015			ADAM17,AGT,ATG5,BAK1,BCL11A,BRCA1,BSCL2,CBFA2T3,CBL,CD80,CEBPE,CHUK,CIDEB,CXCR2,CYP1A1,Esrra,ETS2,F11,F9,IGHG1,IGKC,IL1RL1,IRF2,IRF4,KLF13,LAT,LCP1,LIPA,MALT1,MARK2,MERTK,MIF,MXI1,PHC1,PRKG1,PROC,PSEN2,RASGRP1,RBL2,REL,Rfx5,SATB1,SEMA3F,SIPA1,SLC4A4,STK17B,TET2,TREX1,TSC22D3,TTC9,TYRO3
Organismal Injury and Abnormalities, Reproductive System Disease	Disorder of pregnancy	0.015			ACOX1,ADRA2B,ADRB3,AGT,AMOT,ANKRD29,C7orf26,CCBE1,CCNE2,CLDN23,CPD,CYP2E1,CYP2J2,DHFR,DNAJB6,E2F7,EIF2AK3,F2,F9,FAAH,FGFRL1,FGGY,FIBIN,FUT11,GALNT18,GDF15,HOXA2,HSD17B2,IL11RA,KCTD15,KLF15,MAP6,ME3,MMP8,Mug1/Mug2,MYO16,NADSYN1,OPRD1,PDE5A,PIGN,PKD2,PLK2,POPDC2,PRRG1,PRRT2,RFTN2,RSPO3,SLC33A1,SLC34A2,SLC39A10,TMEM129,TMOD1,UROD,ZNF563
Cell Morphology, Hematological System Development and Function, Immunological Disease, Inflammatory Response	Abnormal morphology of neutrophils	0.0151			CEBPE,F11,PROC
Cell Morphology, Embryonic Development, Hematological System Development and Function, Hematopoiesis, Lymphoid Tissue Structure and Development, Organ Development, Organ Morphology, Organismal Development, Tissue Morphology	Cellularity of spleen	0.0151			CBL,RBL2,STK17B
Amino Acid Metabolism, Small Molecule Biochemistry	Clearance of amino acids	0.0151			ABCG2,EDNRA,FPGS
Cellular Assembly and Organization	Fusion of early endosomes	0.0151			CBL,RAB5B,RABEP2
Cardiovascular Disease, Inflammatory Disease, Inflammatory Response, Organismal Injury and Abnormalities	Giant cell arteritis	0.0151			CD80,DHFR,FDPS
Cancer, Hematological Disease, Immunological Disease, Organismal Injury and Abnormalities	High risk CD20 positive diffuse large B-cell non-Hodgkin lymphoma	0.0151			DHFR,KRT20,POLA1
Inflammatory Response, Organismal Injury and Abnormalities	Inflammation of epithelial tissue	0.0151			MGAT5,PROC,WWTR1
Digestive System Development and Function	Peristalsis	0.0151			AGT,GUCY1B3,PRKG1
Cellular Function and Maintenance	Respiration of fibroblast cell lines	0.0151			MFN2,NDUFA3,SLC25A3
Developmental Disorder, Hereditary Disorder, Metabolic Disease, Organismal Injury and Abnormalities	Storage disease	0.0152			AGL,CD1D,DHFR,FLAD1,GBE1,GNPTAB,GRN,GYS2,KRT20,LIPA,LRRK2,PSMB1,SGSH,SLC17A5
Cell Morphology, Hematological Disease, Humoral Immune Response, Immunological Disease, Lymphoid Tissue Structure and Development	Lack of B lymphocytes	0.0152			BCL11A,IGHG1,IGKC,IRF4,MALT1,PIK3AP1
Cardiovascular Disease, Cardiovascular System Development and Function, Organ Morphology, Organismal Development, Organismal Injury and Abnormalities	Abnormal morphology of atrioventricular valve	0.0153			ADAM17,COL18A1,EFNA1,FGFRL1,MEGF8
Cellular Assembly and Organization	Morphogenesis of mitochondria	0.0153			MFN2,NDUFS6,OPA3,POLDIP2,SUPV3L1
Cancer, Endocrine System Disorders, Gastrointestinal Disease, Organismal Injury and Abnormalities	Pancreatic tumor	0.0154			AARS2,ABCC9,ABCG2,ACSF3,ADAM10,ADAM17,ADAMTS3,ADRA2B,AGL,AGT,AKAP6,AMOT,ANKRD29,APOC4,APPL1,ARHGEF7,ARID1B,ARMC7,ASPSCR1,ASXL3,BAZ2B,BBS9,BCAR3,BRCA1,C15orf52,C19orf70,C5orf42,CBL,CCDC51,CCDC8,CCNE2,CD1D,CDH4,CELF2,CEP128,CEP170,CHD3,CHKA,CHRM2,CHUK,CIB2,CIC,COL18A1,COL5A3,COL6A5,COL6A6,CPN1,CREB3L4,CRP,CRY2,CXCR2,CYP2E1,DGKG,DHFR,DIP2B,DISP1,DLD,DLGAP1,DNAH7,DPP4,DSE,DUOX1,EIF2AK2,EIF2AK3,EIF2B1…
Cell-To-Cell Signaling and Interaction, Humoral Immune Response, Inflammatory Response	Immune response of B lymphocytes	0.0157			CD80,LILRB3,MERTK,Rfx5
Neurological Disease, Organismal Injury and Abnormalities, Psychological Disorders, Skeletal and Muscular Disorders	Late-onset Parkinson disease	0.0157			ADH1C,LRRK2,NR4A2,PRKN
Cell Morphology	Shape change of sarcoma cell lines	0.0157			KNG1,MGAT5,RBL2,VTN
Infectious Diseases	Toxoplasmosis	0.0157			DHFR,Ifi47,Igtp,Irgm1
Cardiovascular System Development and Function, Cell Morphology, Organ Morphology, Organismal Development, Skeletal and Muscular System Development and Function, Tissue Morphology	Morphology of cardiomyocytes	0.0158			ACADVL,ADAM17,AGT,CXADR,EDNRA,GDF15,HDAC9,IL18,JPH2,KLF15,KLF4,LMCD1,MAP3K5,MKL1,MORF4L1,PDE5A,PRKG1,RPS6KA2,SIRT3,SMAD7,TERT,TREX1
Cell Signaling	Small GTPase mediated signal transduction	0.0162			ARHGEF3,ARHGEF7,CDC42EP4,CDC42SE1,CHUK,CTNNAL1,DNAJA3,DNMT1,DYNLT1,EDNRA,GNB1,KLK3,KSR1,LAT,MFN2,PLK2,PRKD1,RHOU,SRGAP1,TNK2,WASF2
Protein Synthesis	Homo-oligomerization of protein	0.0165			ALAD,ATL1,BCL10,C9,CLPP,CUTA,EIF2AK3,FGFRL1,GLRA3,GPHN,LETM1,LZTS3,MAT1A,MPP2,SYT1,THBS4,VWF
Hereditary Disorder, Neurological Disease, Organismal Injury and Abnormalities	Autosomal dominant neuropathy	0.0165			ATL1,BSCL2,CHCHD2,LRRK2,MFN2,NIPA1,OPA3,PRKN,SLC33A1
Cellular Assembly and Organization	Formation of lysosome	0.0171			ATG5,ATG9A,EMC6,Irgm1,MGAT5,MIF,PACS2
Connective Tissue Development and Function, Connective Tissue Disorders, Nervous System Development and Function, Organ Morphology, Organismal Development, Organismal Injury and Abnormalities, Skeletal and Muscular Disorders, Skeletal and Muscular System Development and Function, Tissue Development	Abnormal morphology of thoracic vertebra	0.0176			FAT4,LFNG,PAX1,RAI1,SFRP1
Hereditary Disorder, Neurological Disease, Organismal Injury and Abnormalities, Psychological Disorders, Skeletal and Muscular Disorders	Familial Parkinson disease	0.0176			CHCHD2,LRRK2,NR4A2,PDCD2,PRKN
Metabolic Disease	Lactic acidosis	0.0176			DLD,FECH,ISCU,POLA1,RMND1
Nervous System Development and Function	Electrophysiology of eye	0.0176			BBS2,GNAO1,GRN,KCNJ10,MERTK,NPTX1,PDE6G,PLCB4,RBP4,RGS9,RP2,UNC13B

## Sheet: CDAA-HF-T(-) vs CDAA-HF-T(+)
Additional Table
CDAA-HF-T(-) vs CDAA-HF-T(+) : diseases and function analysis of differentially expressed genes by Ingenuity Pathway Analysis (IPA)
Categories	Diseases or Functions Annotation	p-Value	Predicted Activation State	Activation z-score	Flags	Molecules
Organismal Survival	Organismal death	2.2e-12	Increased	6.535	bias	ACE,ADAM23,ADAMTS1,ADGRF5,AKAP12,AQP1,BMP2,CA5A,CALCRL,CBL,CCND2,CD55,CDH5,CEACAM1,CHRNA4,COL13A1,Ctla2a/Ctla2b,CYP1A2,CYP26B1,DAB2,DLC1,EDNRB,ENG,ETS1,F8,FAT4,FBN1,FCGR2B,FLT1,FLT4,FYN,GATA4,GLIS3,Hamp/Hamp2,HEG1,HGF,HIPK2,HSPG2,INHBB,ITGA6,ITGA9,ITPKB,JAM2,KCNMA1,KDR,KIF1A,KIT,LAMC1,LTBP2,MARCO,MED13,MEF2A,Meg3,MRC1,MYLIP,NPR1,NTRK2,PKP1,PLXND1,Podxl,RASIP1,ROBO2,RPL24,SCNN1A,SEMA5A,SERPINA1,SE…
Organismal Survival	Morbidity or mortality	1.5e-12	Increased	6.452	bias	ACE,ADAM23,ADAMTS1,ADGRF5,AKAP12,AQP1,BMP2,CA5A,CALCRL,CBL,CCND2,CD55,CDH5,CEACAM1,CHRNA4,COL13A1,Ctla2a/Ctla2b,CYP1A2,CYP26B1,DAB2,DLC1,EDNRB,ENG,ETS1,F8,FAT4,FBN1,FCGR2B,FLT1,FLT4,FYN,GATA4,GLIS3,Hamp/Hamp2,HEG1,HGF,HIPK2,HSPG2,INHBB,ITGA6,ITGA9,ITPKB,JAM2,JCHAIN,KCNMA1,KDR,KIF1A,KIT,LAMC1,LTBP2,MARCO,MED13,MEF2A,Meg3,MRC1,MYLIP,NPR1,NTRK2,PKP1,PLXND1,Podxl,RASIP1,ROBO2,RPL24,SCNN1A,SEMA5A,SERP…
Organismal Injury and Abnormalities	Bleeding	6.33e-06	Increased	3.674	bias	ACE,CHRNA4,ENG,F8,FBN1,FCGR2B,FLT1,FLT4,GATA4,HEG1,HGF,HSPG2,KIT,LAMC1,RASIP1,SERPINA1,TEK,TFPI,TIE1
Organismal Injury and Abnormalities, Renal and Urological Disease	Urination disorder	3.31e-07	Increased	2.868	bias	ACE,ADAMTS1,AGXT,AQP1,CD55,EDNRB,FCGR2B,FLT1,FYN,HGF,KCNMA1,OIT3,Podxl,SCNN1A,STAB1,STAB2,THBD
Organismal Injury and Abnormalities, Renal and Urological Disease	Proteinuria	7.12e-06	Increased	2.434		ACE,CD55,EDNRB,FCGR2B,FLT1,FYN,HGF,SCNN1A,STAB1,STAB2,THBD
Cardiovascular Disease, Hereditary Disorder, Organismal Injury and Abnormalities	Familial vascular disease	2.63e-06	Increased	2.219	bias	EDNRB,ENG,FBN1,GATA4,HSPG2,KDR,MEF2A,PLXND1,TEK,TGFBR3
Gastrointestinal Disease, Hepatic System Disease, Organismal Injury and Abnormalities	Liver lesion	7.72e-10	Increased	2.184		ABCG8,ACE,ACSS2,ADAM23,ADAMTS1,AFAP1L1,AKAP12,AQP1,ARHGAP32,ARMCX1,ATP11A,ATP7A,BTNL9,C1QTNF1,CALCRL,CBL,CD55,CDH13,CDH5,CEACAM1,CHRNA4,CLEC4G,CNR2,COL13A1,Cyp2c54 (includes others),DLC1,DNASE1L3,EDNRB,ENG,ETS1,F8,FAM171A1,FAT4,FBN1,FCGR2B,FLT1,FLT4,FMNL3,GIMAP6,GNAT1,GRB10,HECW2,HEG1,HGF,HIPK2,HSPG2,ID4,INHBB,ITGA9,JCHAIN,KCNMA1,KDR,KIF1A,KIT,LAMC1,LNPEP,LPCAT1,LTBP2,LTBP4,LYVE1,MARCO,MCC,MED13,…
Organismal Injury and Abnormalities	Fibrosis	7.67e-08	Increased	2.18		ACE,BMP2,CBL,CD55,CNR2,CYP1A2,CYP4B1,EDNRB,ETS1,FAT4,FCGR2B,FLT1,FLT4,GLIS3,HGF,KDR,KIT,NPR1,PECAM1,PKHD1,RGS16,RGS5,SETBP1,STAB1,STAB2,TIMP3
Organismal Injury and Abnormalities, Renal and Urological Disease	Renal lesion	4.19e-06		1.987		ACE,ADAM23,AGXT,ARID1B,CALCRL,CCND2,CDH5,ENG,FAT4,FLT1,FLT4,GATM,GLIS3,HGF,INHBB,KCNMA1,KDR,KIT,LAMC1,MARCO,MED13,NTRK2,PCDH17,PDE2A,PKHD1,PREX2,ROBO2,SETBP1,SLC2A5,SLC43A1,STAB1,STAB2,SULT1C2,TCF12,TEK,THBD,TIMP3
Organismal Injury and Abnormalities	Edema	1.1e-10		1.981	bias	CA3,CA5A,CALCRL,CCND2,CD93,CNR2,ENG,FCGR2B,FLT1,FLT4,GATA4,HEG1,HGF,KDR,KIF1A,NPR1,NTRK2,PECAM1,Podxl,PTPN14,RASIP1,SCNN1A,TIE1,TIMP3
Metabolic Disease	Glucose metabolism disorder	1.57e-05		1.836		ABCG5,ABCG8,ACE,APOM,AQP1,BMP2,CA3,CA5A,CCND2,CD38,CD55,CEACAM1,CNR2,COL13A1,COL8A1,EDNRB,FCGR2B,FLT1,FYN,GLIS3,HGF,Ighg2b,KDR,LNPEP,MRC1,Mup1 (includes others),NPR1,NTRK2,PDE2A,PECAM1,PREX2,RGS5,ROBO2,SCNN1A,TEK,TFPI,THBD,TIMP3,TSPAN18
Cardiovascular Disease, Developmental Disorder	Congenital anomaly of cardiovascular system	2.02e-05		1.775	bias	DLC1,EDNRB,ENG,FAT4,FCGR2B,FLT1,GATA4,HEG1,HSPG2,KDR,NTRK2,PLXND1,TGFBR3
Cell-To-Cell Signaling and Interaction, Cellular Assembly and Organization	Cell-cell adhesion	1.84e-05		1.342		CDH13,CEACAM1,DAB2,ESAM,FAT4,HGF,MCAM,Podxl,SLC12A6,TIMP3
Cell Morphology, Cellular Function and Maintenance	Permeability of cells	4.77e-06		1.168		AMOTL1,CDH5,ENG,KDR,MCAM,NTN4,PECAM1,TEK,THBD
Cell Death and Survival, Organismal Injury and Abnormalities	Cell death of endothelial cells	7.45e-06		1.076		ADAMTS1,CDH5,FLT1,FLT4,HGF,KDR,MCAM,PECAM1,RGS5,SEMA6A,SERPINA1,THBD
Cardiovascular Disease	Disorder of blood pressure	1.15e-07		1.046		ACE,ADGRF5,ATP2B4,CA3,CA5A,CDH13,CHRNA4,CLEC14A,COL8A1,CPD,EDNRB,ENG,F8,FAT4,FLT1,GALNT18,INMT,ITPKB,KDR,KIT,NPR1,PCDH12,ROBO4,SCNN1A,SEMA5A,SHANK3,SLC2A5,SLC43A1,THBD
Cardiovascular Disease	Hypertension	1.62e-07		1.041	bias	ACE,ADGRF5,ATP2B4,CA3,CA5A,CDH13,CHRNA4,CLEC14A,COL8A1,CPD,EDNRB,ENG,F8,FAT4,FLT1,GALNT18,INMT,ITPKB,KDR,KIT,NPR1,PCDH12,ROBO4,SCNN1A,SEMA5A,SHANK3,SLC43A1,THBD
Cardiovascular Disease, Cardiovascular System Development and Function, Cell Morphology, Cellular Function and Maintenance, Organismal Injury and Abnormalities, Tissue Morphology	Permeability of endothelial cells	4.14e-05		0.927		CDH5,ENG,KDR,MCAM,PECAM1,TEK
Inflammatory Response	Inflammatory response	1.91e-05		0.896		ACE,ADGRF5,CALCRL,CD38,CNR2,Ctla2a/Ctla2b,CYP26B1,EDNRB,ENG,ETS1,FCGR2B,FLT1,FYN,Hamp/Hamp2,HGF,ITGA9,KDR,KIT,MARCO,NPR1,NUPR1,PDE2A,PECAM1,SERPINA1,SUCNR1,TEK,THBD
Organismal Injury and Abnormalities, Tissue Morphology	Permeability of epithelial tissue	1.61e-05		0.547		AQP1,CDH5,ENG,KDR,MCAM,PECAM1,TEK
Cancer, Organismal Injury and Abnormalities	Neoplasia of cells	3.68e-09		0.263		ACE,ACSS2,ADAMTS1,ADD3,ADGRF5,AGXT,AKAP12,AMOTL1,AQP1,ARHGAP31,ATP7A,BMP2,C1QTNF1,CA3,CBL,CD300LG,CD55,CDH13,CDH5,CEACAM1,CHST15,CLEC4G,CYP26B1,CYP8B1,DAB2,DLC1,ENG,EPB41L2,ETS1,EXOC3L2,FAT4,FBN1,FLT4,FMNL2,FYN,GCAT,GIMAP4,GRB10,HEG1,HGF,HIPK2,HSPG2,INHBB,ITGA6,ITGA9,ITPKB,KCNMA1,KDR,KIT,LTBP2,LTBP4,MCAM,MEF2A,MRC1,MYLIP,NID1,NPR1,NTN4,NTRK2,NUPR1,PCDH12,PCDH17,PDE2A,PKHD1,PREX2,PRICKLE2,PTPRB,PX…
Cardiovascular System Development and Function, Tissue Morphology	Permeability of vascular system	4.88e-06		0.259		AQP1,CDH5,ENG,ESAM,FLT1,KDR,MCAM,NPR1,NTRK2,PECAM1,TEK
Cardiovascular System Development and Function, Cell Morphology	Branching of vasculature	2.57e-07		0.147		ADAMTS1,FLT4,HSPG2,KDR,SEMA5A,TEK,TIE1,TIMP3
Cell-To-Cell Signaling and Interaction	Interaction of kidney cell lines	8.76e-06		0.128		CBL,HGF,MARCO,MRC1,PLXND1,RELN,SORL1,TIMP3
Cellular Movement	Invasion of tumor cell lines	1.18e-06		0.077		ADAMTS1,AFAP1L1,AKAP12,BMP2,CA3,CBL,CDH13,CEACAM1,DAB2,DLC1,ESM1,ETS1,GPR182,HGF,HIPK2,ID4,INHBB,KIT,MCAM,NTRK2,SEMA5A,SERPINA1,SLC12A6,TCF12,TFPI,TGFBR3,TIMP3,TMEM2
Cardiovascular Disease, Organismal Injury and Abnormalities	Vaso-occlusion	3.35e-07		0		ABCG5,ABCG8,ACE,ADGRF5,APOM,CA3,CA5A,CD55,CDH13,CYP26B1,EDNRB,F8,FCGR2B,FLT1,FLT4,HGF,HSPG2,KDR,MEF2A,NPR1,PECAM1,SCNN1A,TFPI,THBD,TIMP3
Cardiovascular Disease, Organismal Injury and Abnormalities	Occlusion of artery	6.84e-07		0		ABCG5,ABCG8,ACE,ADGRF5,APOM,CA3,CA5A,CD55,CDH13,CYP26B1,F8,FCGR2B,FLT1,FLT4,HGF,HSPG2,KDR,MEF2A,NPR1,PECAM1,SCNN1A,TFPI,THBD,TIMP3
Cardiovascular Disease, Organismal Injury and Abnormalities	Atherosclerosis	1.24e-06		0		ABCG5,ABCG8,ACE,ADGRF5,APOM,CA3,CA5A,CD55,CDH13,CYP26B1,FCGR2B,FLT1,FLT4,HGF,HSPG2,KDR,MEF2A,NPR1,PECAM1,SCNN1A,THBD,TIMP3
Cancer, Organismal Injury and Abnormalities	Tumorigenesis of tissue	1.02e-05		-0.021		ABCG5,ABCG8,ACE,ACER2,ACSS2,ADAM23,ADAMTS1,ADD3,AFAP1L1,AGXT,AKAP12,AMOTL1,AQP1,ARHGAP31,ARHGAP32,ARID1B,ARMCX1,ARMCX4,ATP11A,ATP2B4,ATP7A,BMP2,BTNL9,C1QTNF1,CA3,CA5A,CALCRL,CBL,CCND2,CD300LG,CD38,CD55,CD93,CDH13,CDH5,CEACAM1,CHRNA4,CHST15,CLEC14A,CLEC4G,CNR2,COL13A1,COL8A1,CPD,CYP1A2,CYP26B1,Cyp2c54 (includes others),CYP4B1,CYP8B1,CYYR1,DAB2,DLC1,DNASE1L3,EDNRB,ENG,ENPP6,EPB41L2,ETS1,EXOC3L2,F8,…
Cell-To-Cell Signaling and Interaction, Cellular Assembly and Organization	Cell-cell contact	8.89e-10		-0.041	bias	CBL,CDH13,CDH5,CEACAM1,COL13A1,DAB2,ESAM,FAT4,FYN,HGF,HIPK2,HSPG2,JAM2,KIF1A,LAMC1,MCAM,NTRK2,PKHD1,PLXND1,Podxl,RELN,SHANK3,SLC12A6,STAB1,TANC1,TCF12,THBD,TIMP3,Xlr3c (includes others),ZDHHC2
Cell Death and Survival, Organismal Injury and Abnormalities	Necrosis of epithelial tissue	2.56e-06		-0.11		ACE,ADAMTS1,AMOTL1,CA3,CDH5,CEACAM1,DAB2,ENG,FLT1,FLT4,FYN,HGF,HIPK2,ITGA6,KDR,MCAM,NTRK2,PECAM1,RGS5,SEMA6A,SERPINA1,TCF12,THBD,TIMP3
Lipid Metabolism, Molecular Transport, Small Molecule Biochemistry	Concentration of lipid	3.96e-05		-0.128		ABCG5,ABCG8,ADGRF5,APOM,CBL,CD38,CDH5,CEACAM1,CYP1A2,CYP26B1,CYP8B1,ENG,FCGR2B,GATA4,GATM,GNAT1,HGF,KCNMA1,LPCAT1,MRC1,NPR1,NTRK2,SCNN1A,SERPINA1,SULT1E1,TEK,TFPI
Cardiovascular System Development and Function, Cellular Movement	Chemotaxis of endothelial cells	2.59e-05		-0.186	bias	CEACAM1,HGF,KDR,PLXND1,TEK,THBD
Cell-To-Cell Signaling and Interaction	Aggregation of cells	3.02e-05		-0.236		C1QTNF1,CD38,CDH13,CEACAM1,DAB2,ESAM,FYN,HGF,KIT,PCDH12,PECAM1,Podxl,RELN,RGS16,THBD
Cellular Growth and Proliferation, Lymphoid Tissue Structure and Development	Proliferation of lymphatic system cells	2.31e-05		-0.238		BMP2,BTNL9,CBL,CCND2,CD38,CD55,CEACAM1,CLEC4G,CNR2,EDNRB,ETS1,FCGR2B,FLT4,FYN,HGF,Igha,ITPKB,KDR,KIT,PECAM1,RASGRP3,SERPINA1,Serpina3g (includes others),SETBP1,SUCNR1,TCF12,TEK
Cardiovascular System Development and Function, Cell Death and Survival	Survival of vascular endothelial cells	1.45e-07		-0.335		CDH13,CEACAM1,DAB2,KDR,SEMA6A,TEK,TIE1
Cancer, Organismal Injury and Abnormalities	Neoplasia of epithelial tissue	9.31e-06		-0.429		ABCG5,ABCG8,ACE,ACSS2,ADAM23,ADAMTS1,ADD3,AFAP1L1,AGXT,AKAP12,AMOTL1,AQP1,ARHGAP31,ARHGAP32,ARID1B,ARMCX1,ARMCX4,ATP11A,ATP2B4,ATP7A,BMP2,BTNL9,C1QTNF1,CA3,CA5A,CALCRL,CBL,CCND2,CD300LG,CD38,CD55,CD93,CDH13,CDH5,CEACAM1,CHRNA4,CHST15,CLEC14A,CLEC4G,CNR2,COL13A1,COL8A1,CPD,CYP1A2,CYP26B1,Cyp2c54 (includes others),CYP4B1,CYP8B1,CYYR1,DAB2,DLC1,DNASE1L3,EDNRB,ENG,ENPP6,EPB41L2,ETS1,EXOC3L2,F8,FAM117…
Cardiovascular System Development and Function, Cellular Development, Cellular Function and Maintenance, Cellular Growth and Proliferation, Organismal Development, Tissue Development	Proliferation of endothelial cells	1.69e-12		-0.433		ADAMTS1,BMP2,CBL,CDH13,CEACAM1,DAB2,EDNRB,ENG,FLT1,FLT4,HGF,HIPK2,Ighg2b,KDR,KIT,MCAM,PDE2A,PECAM1,PPP1R16B,RGS5,SEMA5A,SEMA6A,TEK,TFPI
Cardiovascular System Development and Function, Tissue Morphology	Permeability of vasculature	8.38e-06		-0.437		AQP1,CDH5,ESAM,FLT1,KDR,NPR1,NTRK2,PECAM1,TEK
Cell Morphology, Cellular Movement	Cell spreading	6.57e-07		-0.438	bias	AKAP12,CBL,DAB2,EDNRB,ETS1,FBN1,HGF,HSPG2,ITGA6,ITGA9,PEAK1,PECAM1,PLXNC1,PTPN14,TFPI,TSPAN7
Cardiovascular System Development and Function, Cellular Development, Cellular Function and Maintenance, Cellular Growth and Proliferation, Organismal Development, Tissue Development	Cell proliferation of vascular endothelial cells	2.91e-07		-0.445		CBL,CDH13,DAB2,ENG,FLT1,HGF,HIPK2,KDR,PDE2A,PECAM1,RGS5,SEMA6A
Cancer, Neurological Disease, Organismal Injury and Abnormalities	Central nervous system solid tumor	1.71e-05		-0.447		ABCG8,AFAP1L1,AKAP12,ARID1B,CBL,CCND2,CD38,CD93,ENG,FAM174B,FGD5,FLT1,FLT4,GATA4,GIMAP6,GLIS3,HGF,HIPK2,HSPG2,ITPKB,KCNMA1,KDR,KIT,LTBP4,MMRN2,NTRK2,OLIG1,PCDH12,RAPGEF5,RELN,SEMA5A,SETBP1,SULT1C2,TAOK1,TEK,TFPI
Cardiovascular System Development and Function, Tissue Morphology	Permeability of blood vessel	1.52e-05		-0.454		AQP1,CDH5,ESAM,FLT1,KDR,NPR1,PECAM1,TEK
Cancer, Organismal Injury and Abnormalities	Advanced malignant solid tumor	1.63e-05		-0.463		ADAMTS1,AFAP1L1,AKAP12,CCND2,DAB2,DLC1,EDNRB,FAM171A1,FCGR2B,FLT1,FLT4,FYN,HGF,ITGA9,KCNMA1,KDR,KIT,MCAM,NTRK2,SULT1E1,TCF12,TEK,TFPI,TGFBR3,THBD
Cardiovascular System Development and Function, Cellular Development, Cellular Function and Maintenance, Cellular Growth and Proliferation, Organismal Development, Tissue Development	Endothelial cell development	3.55e-15		-0.524		ADAMTS1,BMP2,CBL,CDH13,CDH5,CEACAM1,DAB2,EDNRB,ENG,FLT1,FLT4,HEG1,HGF,HIPK2,HSPG2,Ighg2b,KDR,KIT,MCAM,PDE2A,PECAM1,PPP1R16B,RASIP1,RGS5,SEMA5A,SEMA6A,TEK,TFPI,TIE1
Tissue Development	Development of epithelial tissue	7.35e-13		-0.526		ADAMTS1,BMP2,CBL,CDH13,CDH5,CEACAM1,DAB2,EDNRB,ENG,FLT1,FLT4,HEG1,HGF,HIPK2,HSPG2,Ighg2b,INHBB,KDR,KIT,LAMC1,MCAM,NID1,PDE2A,PECAM1,PPP1R16B,RASIP1,RGS5,SEMA5A,SEMA6A,TEK,TFPI,TIE1
Cell-To-Cell Signaling and Interaction	Adhesion of tumor cell lines	3.79e-05		-0.527		ADD3,AKAP12,CD55,DAB2,ETS1,HGF,INHBB,ITGA6,ITGA9,NID1,PTPN14,SLC12A6,THBD,TIMP3
Cancer, Organismal Injury and Abnormalities	Connective or soft tissue tumor	4e-05		-0.537		AFAP1L1,ATP2B4,CALCRL,CBL,CCND2,CD38,COL13A1,COL8A1,DLC1,EDNRB,ENG,FBN1,FLT1,FLT4,FYN,GATA4,HGF,HIPK2,HSPG2,KDR,KIT,LTBP4,PLXNC1,PREX2,RGS5,ROBO2,SEMA5A,SERPINA1,SLC2A5,TAOK1,TEK,TGFBR3,TIE1
Cancer, Gastrointestinal Disease, Organismal Injury and Abnormalities	Digestive system cancer	7.87e-09		-0.555		ABCG5,ABCG8,ACE,ACSS2,ADAM23,ADAMTS1,ADD3,AFAP1L1,AGXT,AKAP12,AMOTL1,AQP1,ARHGAP31,ARHGAP32,ARID1B,ARMCX1,ARMCX4,ATP11A,ATP2B4,ATP7A,BMP2,BTNL9,C1QTNF1,CA5A,CALCRL,CBL,CCND2,CD300LG,CD38,CD93,CDH13,CDH5,CEACAM1,CHRNA4,CHST15,CLEC14A,CLEC4G,CNR2,COL13A1,COL8A1,CPD,CYP1A2,CYP26B1,Cyp2c54 (includes others),CYP4B1,CYP8B1,CYYR1,DAB2,DLC1,DNASE1L3,EDNRB,ENG,ENPP6,EPB41L2,ETS1,EXOC3L2,F8,FAM117B,FAM171A…
Cancer, Organismal Injury and Abnormalities	Abdominal cancer	6e-06		-0.555		ABCG5,ABCG8,ACE,ACSS2,ADAM23,ADAMTS1,ADD3,AFAP1L1,AGXT,AKAP12,AMOTL1,AQP1,ARHGAP31,ARHGAP32,ARID1B,ARMCX1,ARMCX4,ATP11A,ATP2B4,ATP7A,BMP2,BTNL9,C1QTNF1,CA3,CA5A,CALCRL,CBL,CCND2,CD300LG,CD38,CD55,CD93,CDH13,CDH5,CEACAM1,CHRNA4,CHST15,CLEC14A,CLEC4G,CNR2,COL13A1,COL8A1,CPD,CYP1A2,CYP26B1,Cyp2c54 (includes others),CYP4B1,CYP8B1,CYYR1,DAB2,DLC1,DNASE1L3,EDNRB,ENG,ENPP6,EPB41L2,ETS1,EXOC3L2,F8,FAM117…
Cardiovascular System Development and Function	Vascularization	8.51e-06		-0.591	bias	ADAMTS1,BMP2,CBL,CDH13,CDH5,CEACAM1,ENG,FGD5,FLT1,HGF,Ighg2b,KDR,KIT
Respiratory System Development and Function	Respiratory system development	2.08e-08		-0.651	bias	ACE,ADGRF5,AKAP12,ATP7A,BMP2,CYP1A2,FAT4,FBN1,FLT4,GATA4,HEG1,INHBB,ITGA6,KDR,LAMC1,Meg3,PECAM1,TEK,TIE1,TIMP3
Dermatological Diseases and Conditions, Organismal Injury and Abnormalities	Skin lesion	9.07e-12		-0.692		ABCG8,ACE,ADAM23,ADD3,AFAP1L1,AGXT,AKAP12,AQP1,ARHGAP31,ARHGAP32,ARID1B,ATP11A,ATP7A,BMP2,BTNL9,C1QTNF1,CA3,CA5A,CALCRL,CBL,CD300LG,CD38,CD55,CD93,CDH13,CHRNA4,CHST15,CLEC14A,CNR2,COL13A1,COL8A1,CPD,CYP1A2,CYP4B1,CYP8B1,CYYR1,DAB2,DLC1,DNASE1L3,EDNRB,ENG,ENPP6,EPB41L2,ESAM,EXOC3L2,F8,FAM117B,FAM171A1,FAT4,FBN1,FGD5,FLT1,FLT4,FMNL2,FMNL3,FYN,GATA4,GCAT,GIMAP4,GIMAP6,GLIS3,GPR182,GPX6,HECW2,HEG1,HG…
Tissue Development	Formation of epithelial tissue	1.92e-07		-0.7		CBL,CEACAM1,FLT1,HSPG2,KDR,LAMC1,NID1,PECAM1,SHANK3,STAB2
Tissue Development	Growth of epithelial tissue	1.33e-12		-0.702		ADAMTS1,ATP7A,BMP2,CBL,CCND2,CDH13,CEACAM1,COL8A1,DAB2,DLC1,EDNRB,ENG,FLT1,FLT4,FYN,HGF,HIPK2,HSPG2,Ighg2b,INHBB,ITGA6,KDR,KIT,LAMC1,LTBP4,MCAM,MCC,PDE2A,PECAM1,PKP1,PPP1R16B,RGS5,SEMA5A,SEMA6A,TEK,TFPI,TGFBR3
Cancer, Gastrointestinal Disease, Organismal Injury and Abnormalities	Digestive organ tumor	2.41e-08		-0.721		ABCG5,ABCG8,ACE,ACSS2,ADAM23,ADAMTS1,ADD3,AFAP1L1,AGXT,AKAP12,AMOTL1,AQP1,ARHGAP31,ARHGAP32,ARID1B,ARMCX1,ARMCX4,ATP11A,ATP2B4,ATP7A,BMP2,BTNL9,C1QTNF1,CA5A,CALCRL,CBL,CCND2,CD300LG,CD38,CD93,CDH13,CDH5,CEACAM1,CHRNA4,CHST15,CLEC14A,CLEC4G,CNR2,COL13A1,COL8A1,CPD,CYP1A2,CYP26B1,Cyp2c54 (includes others),CYP4B1,CYP8B1,CYYR1,DAB2,DLC1,DNASE1L3,EDNRB,ENG,ENPP6,EPB41L2,ESM1,ETS1,EXOC3L2,F8,FAM117B,FA…
Cellular Movement, Hematological System Development and Function, Immune Cell Trafficking, Inflammatory Response	Migration of phagocytes	1.22e-05		-0.752	bias	CD38,CEACAM1,ENG,FLT1,HGF,ITGA6,KDR,KIT,MCAM,PECAM1,PLXNC1,PLXND1,STAB1,TIMP3
Cardiovascular System Development and Function, Organismal Development	Vascularization of absolute anatomical region	3.11e-05		-0.783		ADAMTS1,CBL,CDH13,CDH5,FLT1,HGF,Ighg2b,KDR,KIT
Cellular Movement, Hematological System Development and Function, Immune Cell Trafficking	Migration of antigen presenting cells	4.05e-05		-0.816	bias	CD38,CEACAM1,ENG,FLT1,HGF,KDR,KIT,PLXNC1,PLXND1,STAB1
Cancer, Organismal Injury and Abnormalities	Advanced malignant tumor	6.63e-08		-0.845		ADAMTS1,ADGRF5,AFAP1L1,AKAP12,AQP1,BMP2,CCND2,CHRNA4,DAB2,DLC1,EDNRB,ENG,FAM171A1,FCGR2B,FLT1,FLT4,FYN,HGF,ITGA6,ITGA9,KCNMA1,KDR,KIT,MCAM,NTN4,NTRK2,PECAM1,RELN,SERPINA1,STAB1,STAB2,SULT1E1,TCF12,TEK,TFPI,TGFBR3,THBD
Cancer, Organismal Injury and Abnormalities	Metastasis	9.23e-08		-0.845		ADAMTS1,ADGRF5,AFAP1L1,AKAP12,AQP1,BMP2,CCND2,CHRNA4,DLC1,EDNRB,ENG,FCGR2B,FLT1,FLT4,FYN,HGF,ITGA6,ITGA9,KDR,KIT,MCAM,NTN4,NTRK2,PECAM1,RELN,SERPINA1,STAB1,STAB2,SULT1E1,TCF12,TEK,TFPI,TGFBR3,THBD
Cellular Movement	Invasion of cells	6.47e-11		-0.855		ADAMTS1,AFAP1L1,AKAP12,BMP2,CA3,CBL,CDH13,CDH5,CEACAM1,DAB2,DLC1,EDNRB,ENG,ESM1,ETS1,FLT1,FLT4,FYN,GPR182,HGF,HIPK2,ID4,INHBB,ITGA6,KCNMA1,KDR,KIT,LAMC1,MCAM,NTRK2,PECAM1,RELN,SEMA5A,SERPINA1,SLC12A6,TCF12,TFPI,TGFBR3,THBD,TIMP3,TMEM2
Cancer, Organismal Injury and Abnormalities	Carcinoma	1.29e-05		-0.87		ABCG5,ABCG8,ACE,ACSS2,ADAM23,ADAMTS1,ADD3,AFAP1L1,AGXT,AKAP12,AMOTL1,AQP1,ARHGAP31,ARHGAP32,ARID1B,ARMCX1,ARMCX4,ATP11A,ATP2B4,ATP7A,BMP2,BTNL9,C1QTNF1,CA3,CA5A,CALCRL,CBL,CCND2,CD300LG,CD38,CD55,CD93,CDH13,CDH5,CEACAM1,CHRNA4,CHST15,CLEC14A,CLEC4G,CNR2,COL13A1,COL8A1,CPD,CYP1A2,CYP26B1,Cyp2c54 (includes others),CYP4B1,CYP8B1,CYYR1,DAB2,DLC1,DNASE1L3,EDNRB,ENG,ENPP6,EPB41L2,ETS1,EXOC3L2,F8,FAM117…
Cell Morphology	Sprouting	7.73e-07		-0.874	bias	ADAMTS1,AQP1,ARHGAP32,ARID1B,BMP2,ETS1,FLT4,FYN,HGF,HSPG2,KDR,NTRK2,RELN,ROBO2,SEMA5A,SEMA6A,SHANK3,TEK,TIE1,TIMP3
Cancer, Organismal Injury and Abnormalities	Angiogenesis of tumor	1.7e-06		-0.911		ADAMTS1,CBL,CDH5,FLT1,FLT4,HGF,KDR,SEMA6A,TEK,THBD
Cardiovascular System Development and Function	Neovascularization of organ	4.26e-05		-0.954		CBL,CDH13,CDH5,FLT1,HGF,Ighg2b,KDR,KIT
Embryonic Development, Hematological System Development and Function, Lymphoid Tissue Structure and Development, Organ Development, Organismal Development, Tissue Development	Growth of lymph vessel	4.82e-09		-0.957	bias	EDNRB,FLT1,FLT4,HGF,KDR,NTN4,TEK
Cardiovascular System Development and Function, Cell Death and Survival	Cell viability of endothelial cells	1.53e-09		-0.963	bias	CDH13,CDH5,CEACAM1,DAB2,HGF,KDR,NTRK2,SEMA6A,TEK,TIE1
Embryonic Development, Hematological System Development and Function, Lymphoid Tissue Structure and Development, Organ Development, Organismal Development, Tissue Development	Lymphangiogenesis	5.62e-11		-0.999	bias	EDNRB,FLT1,FLT4,HEG1,HGF,KDR,LYVE1,NTN4,PTPN14,TEK,TIE1
Cancer, Organismal Injury and Abnormalities	Metastasis of cells	1.15e-05		-0.999		ADAMTS1,ADGRF5,BMP2,FLT4,FYN,HGF,MCAM,NTN4,NTRK2,RELN,SERPINA1,STAB2,TEK,TGFBR3
Cancer, Organismal Injury and Abnormalities	Cancer of cells	2.25e-08		-0.999		ACE,ACSS2,ADAMTS1,ADD3,ADGRF5,AGXT,AKAP12,AMOTL1,AQP1,ARHGAP31,ATP7A,BMP2,C1QTNF1,CA3,CBL,CD300LG,CD55,CDH13,CDH5,CHST15,CLEC4G,CYP26B1,CYP8B1,DAB2,DLC1,ENG,EPB41L2,EXOC3L2,FAT4,FBN1,FLT4,FMNL2,FYN,GCAT,GIMAP4,GRB10,HEG1,HGF,HIPK2,HSPG2,INHBB,ITGA6,ITGA9,ITPKB,KCNMA1,KDR,KIT,LTBP2,LTBP4,MCAM,MEF2A,MRC1,MYLIP,NID1,NPR1,NTN4,NTRK2,PCDH12,PCDH17,PDE2A,PKHD1,PREX2,PRICKLE2,PTPRB,PXDN,RAPGEF5,RASGRP3,…
Cancer, Gastrointestinal Disease, Hepatic System Disease, Organismal Injury and Abnormalities	Liver tumor	3.45e-08		-1.021		ABCG8,ACE,ACSS2,ADAM23,ADAMTS1,AFAP1L1,AQP1,ARHGAP32,ARMCX1,ATP11A,ATP7A,BTNL9,C1QTNF1,CALCRL,CDH13,CDH5,CEACAM1,CHRNA4,CLEC4G,COL13A1,Cyp2c54 (includes others),DLC1,DNASE1L3,EDNRB,ENG,ETS1,F8,FAM171A1,FAT4,FBN1,FLT1,FLT4,FMNL3,GIMAP6,GNAT1,GRB10,HECW2,HEG1,HGF,HIPK2,HSPG2,ID4,INHBB,ITGA9,JCHAIN,KCNMA1,KDR,KIF1A,KIT,LAMC1,LNPEP,LPCAT1,LTBP2,LTBP4,LYVE1,MARCO,MCC,MED13,MEF2A,MMRN2,MRC1,NID1,NTRK2,…
Cancer, Gastrointestinal Disease, Hepatic System Disease, Organismal Injury and Abnormalities	Liver cancer	3.84e-08		-1.053		ABCG8,ACE,ACSS2,ADAM23,ADAMTS1,AFAP1L1,AQP1,ARMCX1,ATP11A,ATP7A,BTNL9,C1QTNF1,CALCRL,CDH13,CDH5,CEACAM1,CHRNA4,CLEC4G,COL13A1,Cyp2c54 (includes others),DLC1,DNASE1L3,EDNRB,ENG,ETS1,F8,FAM171A1,FAT4,FBN1,FLT1,FLT4,FMNL3,GIMAP6,GNAT1,GRB10,HECW2,HEG1,HGF,HIPK2,HSPG2,ID4,INHBB,ITGA9,JCHAIN,KCNMA1,KDR,KIF1A,KIT,LAMC1,LNPEP,LPCAT1,LTBP2,LTBP4,LYVE1,MARCO,MCC,MED13,MEF2A,MMRN2,MRC1,NID1,NTRK2,NUPR1,OIT…
Cellular Movement, Hematological System Development and Function, Immune Cell Trafficking, Inflammatory Response	Cell movement of phagocytes	1.01e-06		-1.057	bias	CD38,CD55,CEACAM1,CNR2,EDNRB,ENG,FLT1,FYN,HGF,Ighg2b,ITGA6,ITGA9,KDR,KIT,MARCO,MCAM,NPR1,PECAM1,PLXNC1,PLXND1,SERPINA1,STAB1,THBD,TIMP3
Hematological System Development and Function, Lymphoid Tissue Structure and Development, Tissue Development	Growth of lymphoid tissue	1.77e-05		-1.075		EDNRB,FLT1,FLT4,FYN,HGF,KDR,NTN4,RASGRP3,SETBP1,TCF12,TEK
Cancer, Organismal Injury and Abnormalities, Respiratory Disease	Lung cancer	2.14e-05		-1.082		ADAMTS1,AKAP12,BMP2,CBL,CDH13,CEACAM1,CHRNA4,CPD,EDNRB,FAM171A1,FLT1,FLT4,GPR182,GRB10,HEG1,HGF,HIPK2,ITGA9,KCNMA1,KDR,KIT,LAMC1,Meg3,MYLIP,NID1,NTRK2,NUPR1,PDE2A,PECAM1,PTPN14,RAPGEF5,ROBO2,SETBP1,SLC12A6,SORL1,STAB2,TAOK1,TEK,TFPI,THBD,TIMP3,TMEM132E,TRIM35
Cellular Movement, Embryonic Development, Nervous System Development and Function	Migration of neuroblasts	2.03e-05		-1.103	bias	CNR2,EDNRB,HGF,RELN
Cellular Movement, Immune Cell Trafficking	Leukocyte migration	1.17e-09		-1.121		BMP2,CBL,CD38,CD55,CD93,CDH5,CEACAM1,CNR2,CYP1A2,CYP26B1,EDNRB,ENG,ESAM,ETS1,FCGR2B,FLT1,FLT4,FYN,HGF,Ighg2b,ITGA6,ITGA9,JAM2,KDR,KIT,MARCO,MCAM,NPR1,PECAM1,PLXNC1,PLXND1,Podxl,RGS16,SERPINA1,STAB1,TFPI,THBD,TIMP3
Embryonic Development, Organ Development, Organismal Development, Respiratory System Development and Function, Tissue Development	Formation of lung	1.03e-08		-1.131	bias	ACE,ADGRF5,AKAP12,ATP7A,CYP1A2,FAT4,FBN1,FLT4,GATA4,HEG1,INHBB,ITGA6,KDR,LAMC1,Meg3,PECAM1,TEK,TIE1,TIMP3
Cellular Growth and Proliferation, Tissue Development	Proliferation of epithelial cells	4.85e-06		-1.165		ATP7A,CCND2,CDH13,CEACAM1,COL8A1,DAB2,DLC1,EDNRB,ENG,FLT1,FYN,HGF,INHBB,ITGA6,KDR,KIT,LAMC1,LTBP4,MCC,PKP1,TGFBR3
Cellular Movement, Hair and Skin Development and Function	Migration of skin cell lines	2.34e-05		-1.172	bias	EXOC3L2,HGF,KDR,LYVE1,NTN4
Cellular Function and Maintenance	Cellular homeostasis	2.26e-08		-1.186		ADAMTS1,ADGRF5,AMOTL1,AQP1,ATP2B4,ATP7A,C1QTNF1,CBL,CD38,CD55,CDH5,CEACAM1,CHRNA4,CNR2,CYP26B1,EDNRB,ENG,ETS1,FCGR2B,FLT1,FYN,GATA4,GATM,GIMAP4,GPR182,Hamp/Hamp2,HGF,HSPG2,Ighg2b,INHBB,ITPKB,KCNMA1,KDR,KIT,LNPEP,MCAM,Mup1 (includes others),NTN4,NUPR1,PECAM1,PKHD1,RASGRP3,RASIP1,RELN,SCNN1A,SERPINA1,SOGA1,SORL1,TCF12,TEK,THBD,TIMP3
Cardiovascular System Development and Function, Cellular Movement	Cell movement of endothelial cell lines	7.42e-06		-1.202		CDH13,DLC1,ETS1,EXOC3L2,FLT1,HGF,KDR,LYVE1,NTN4
Embryonic Development, Organ Development, Organismal Development, Tissue Development	Development of sensory organ	1.1e-06		-1.213		AQP1,BMP2,CDH5,COL8A1,Ctla2a/Ctla2b,CYP26B1,FLT4,FYN,GNAT1,HGF,HIPK2,HSPG2,INHBB,ITGA6,KDR,LAMC1,LTBP2,LYVE1,NID1,NTRK2,SEMA5A,SEMA6A,SHANK3,THBD
Cellular Movement, Hematological System Development and Function, Immune Cell Trafficking	Cell movement of leukocytes	8.08e-07		-1.242		CD38,CD55,CD93,CEACAM1,CNR2,CYP26B1,EDNRB,ENG,ETS1,FCGR2B,FLT1,FYN,HGF,Ighg2b,ITGA6,ITGA9,JAM2,KDR,KIT,MARCO,MCAM,NPR1,PECAM1,PLXNC1,PLXND1,RGS16,SERPINA1,STAB1,THBD,TIMP3
Embryonic Development, Hematological System Development and Function, Lymphoid Tissue Structure and Development, Organ Development, Organismal Development, Tissue Development	Formation of lymphoid tissue	1.36e-07		-1.242	bias	CALCRL,CBL,CNR2,CYP1A2,EDNRB,ETS1,FLT1,FLT4,HEG1,HGF,KDR,KIT,LYVE1,NTN4,PTPN14,RASGRP3,TCF12,TEK,TIE1
Organismal Development	Growth of vessel	6.45e-07		-1.277		ACE,EDNRB,FLT1,FLT4,HGF,JAM2,KDR,KIT,NTN4,ROBO4,TEK,TFPI
Cellular Movement	Chemotaxis	2.03e-07		-1.281	bias	AKAP12,BMP2,CBL,CD38,CDH13,CEACAM1,CNR2,EDNRB,ENG,FBN1,FLT1,FYN,HGF,ITGA6,ITGA9,KDR,KIT,MARCO,NPR1,PLXND1,ROBO2,SEMA5A,SERPINA1,TEK,THBD
Cancer, Organismal Injury and Abnormalities, Respiratory Disease	Respiratory system tumor	7.7e-07		-1.342		ACSS2,ADAMTS1,AKAP12,ARHGAP31,ATP7A,BMP2,CBL,CDH13,CEACAM1,CHRNA4,CPD,CYP26B1,DAB2,DLC1,EDNRB,EPB41L2,FAM171A1,FAT4,FLT1,FLT4,GPR182,GRB10,HEG1,HGF,HIPK2,ITGA9,KCNMA1,KDR,KIF1A,KIT,LAMC1,Meg3,MYLIP,NID1,NTRK2,NUPR1,PCDH12,PCDH17,PDE2A,PECAM1,PREX2,PTPN14,RAPGEF5,RASGRP3,ROBO2,SETBP1,SLC12A6,SORL1,STAB2,TANC2,TAOK1,TEK,TFPI,THBD,TIMP3,TMEM132E,TRIM35
Cancer, Organismal Injury and Abnormalities, Respiratory Disease	Lung tumor	2.59e-05		-1.342		ACSS2,ADAMTS1,AKAP12,BMP2,CBL,CDH13,CEACAM1,CHRNA4,CPD,EDNRB,FAM171A1,FLT1,FLT4,GPR182,GRB10,HEG1,HGF,HIPK2,ITGA9,KCNMA1,KDR,KIT,LAMC1,Meg3,MYLIP,NID1,NTRK2,NUPR1,PDE2A,PECAM1,PTPN14,RAPGEF5,ROBO2,SETBP1,SLC12A6,SORL1,STAB2,TAOK1,TEK,TFPI,THBD,TIMP3,TMEM132E,TRIM35
Cell-To-Cell Signaling and Interaction	Interaction of tumor cell lines	2.48e-08		-1.378		ADD3,AKAP12,CALCRL,CBL,CD55,CLEC4G,DAB2,ESM1,ETS1,FYN,HGF,INHBB,ITGA6,ITGA9,NID1,PECAM1,PTPN14,SLC12A6,TCF12,THBD,TIMP3,ZDHHC2
Cellular Movement	Cell movement of myeloid cells	3.27e-05		-1.38		CD55,CEACAM1,CNR2,EDNRB,ENG,FLT1,FYN,HGF,Ighg2b,ITGA6,ITGA9,KDR,KIT,MCAM,NPR1,PECAM1,PLXND1,SERPINA1,STAB1,THBD,TIMP3
Cell-To-Cell Signaling and Interaction, Embryonic Development	Binding of embryonic cell lines	1.43e-06		-1.386	bias	AKAP12,DLC1,HGF,ITGA9,RELN,SORL1,TFPI,TIMP3
Cancer, Organismal Injury and Abnormalities, Tumor Morphology	Progression of tumor	6.1e-06		-1.387		CD38,ENG,FLT1,FLT4,FYN,HGF,ITGA6,KDR,KIT,MCAM,NTRK2,STAB1,TEK,THBD
Cell-To-Cell Signaling and Interaction	Binding of tumor cell lines	2.88e-07		-1.419		ADD3,AKAP12,CALCRL,CBL,CD55,CLEC4G,DAB2,ESM1,ETS1,FYN,HGF,INHBB,ITGA6,ITGA9,NID1,PECAM1,PTPN14,SLC12A6,THBD,TIMP3
Nervous System Development and Function	Sensory system development	3.24e-07		-1.444		AQP1,ATP7A,BMP2,CDH5,COL8A1,Ctla2a/Ctla2b,FLT4,FYN,GNAT1,HGF,HIPK2,HSPG2,INHBB,ITGA6,KDR,LAMC1,LTBP2,LYVE1,NID1,NTRK2,SEMA5A,SEMA6A,THBD
Cardiovascular System Development and Function, Cellular Development, Cellular Function and Maintenance, Cellular Growth and Proliferation, Embryonic Development, Hematological System Development and Function, Lymphoid Tissue Structure and Development, Organ Development, Organismal Development, Tissue Development	Proliferation of lymphatic endothelial cells	1.64e-06		-1.452	bias	EDNRB,FLT4,HGF,KDR,TEK
Cardiovascular System Development and Function, Cell-To-Cell Signaling and Interaction	Binding of endothelial cells	4.69e-06		-1.462		ETS1,FLT1,HGF,ITGA6,KDR,KIT,MCAM,PECAM1,PLXND1,STAB1,THBD,TIMP3
Cellular Movement, Immune Cell Trafficking	Cell movement of lymphoid cells	3.68e-05		-1.492	bias	CBL,CEACAM1,CNR2,CYP26B1,ENG,ETS1,FYN,HGF,Ighg2b,ITGA6,ITGA9,KDR,MCAM,PECAM1,RGS16,STAB1,TIMP3
Cell-To-Cell Signaling and Interaction, Hematological System Development and Function	Binding of leukocytes	1.75e-07		-1.545	bias	CD38,CHRNA4,CNR2,ENG,FCGR2B,FLT1,FYN,HGF,ITGA6,KDR,KIT,MARCO,MCAM,MRC1,PECAM1,PLXNC1,RGS16,SERPINA1,STAB1,THBD
Embryonic Development, Nervous System Development and Function, Organ Development, Organismal Development, Tissue Development, Visual System Development and Function	Formation of eye	7e-07		-1.572	bias	AQP1,CDH5,COL8A1,Ctla2a/Ctla2b,FLT4,FYN,GNAT1,HGF,HIPK2,HSPG2,INHBB,ITGA6,KDR,LAMC1,LTBP2,LYVE1,NID1,NTRK2,SEMA5A,SEMA6A,THBD
Cardiovascular System Development and Function, Organismal Development	Vasculogenesis	6.03e-17		-1.578		ADAMTS1,BMP2,CBL,CDH13,CDH5,CEACAM1,COL13A1,COL8A1,DAB2,EDNRB,ENG,ESAM,ETS1,FLT1,FLT4,GATA4,HEG1,HGF,HIPK2,HSPG2,Ighg2b,ITGA9,JAM2,KCNMA1,KDR,KIT,MCAM,Meg3,NTRK2,PDE2A,PECAM1,PLXND1,PPP1R16B,PTPRB,RASIP1,RGS5,ROBO4,SEMA5A,SEMA6A,STAB1,TEK,TFPI,TGFBR3,THBD,TIE1,TIMP3
Embryonic Development, Organismal Development	Development of abdomen	1.63e-09		-1.597	bias	ACE,ADAMTS1,AQP1,BMP2,CCND2,CDH5,CNR2,CYP1A2,EDNRB,FAT4,FBN1,FCGR2B,FLT1,FLT4,GATA4,GLIS3,HGF,ID4,INHBB,KDR,KIT,LAMC1,Meg3,NID1,NTRK2,PKHD1,Podxl,ROBO2,TGFBR3
Cell-To-Cell Signaling and Interaction, Hematological System Development and Function, Inflammatory Response	Binding of professional phagocytic cells	3.58e-05		-1.663	bias	CNR2,FLT1,ITGA6,KDR,KIT,MARCO,MRC1,PLXNC1,SERPINA1,STAB1,THBD
Cardiovascular System Development and Function, Cellular Movement, Immune Cell Trafficking	Migration of lymphatic endothelial cells	3.25e-05		-1.686	bias	FLT4,HGF,ITGA9,KDR
Cell-To-Cell Signaling and Interaction, Hematological System Development and Function, Immune Cell Trafficking	Adhesion of immune cells	3.99e-06		-1.712	bias	CD38,CNR2,FLT1,FYN,HGF,ITGA6,KDR,KIT,MARCO,MCAM,MRC1,PECAM1,PLXNC1,RGS16,SERPINA1,STAB1,THBD
Cellular Movement	Migration of tumor cell lines	6.34e-07		-1.714	bias	ADGRF5,AKAP12,BMP2,CDH13,CDH5,CEACAM1,CNR2,DAB2,DLC1,ENG,ETS1,FYN,HGF,ITGA6,KDR,KIT,LTBP2,LYVE1,MCAM,NTRK2,PEAK1,PECAM1,SCNN1A,SEMA5A,SERPINA1,TCF12,TFPI,TGFBR3,TIMP3,TMEM2
Cardiovascular System Development and Function, Cellular Movement	Movement of vascular endothelial cells	1.69e-08		-1.738	bias	ADAMTS1,CDH13,CDH5,DLC1,FLT1,FLT4,HGF,HSPG2,ITGA9,KDR,PDE2A,PLXND1,STAB1,STAB2,THBD
Cardiovascular System Development and Function, Cell Morphology, Cellular Development, Organismal Development, Tissue Development	Tubulation of endothelial cells	8.77e-07		-1.744	bias	EDNRB,ENG,ESAM,FLT1,HGF,KCNMA1,KDR,PECAM1,TEK,TIMP3
Embryonic Development, Organ Development, Organismal Development, Renal and Urological System Development and Function, Tissue Development	Formation of kidney	5.06e-07		-1.746	bias	ACE,ADAMTS1,AQP1,BMP2,FAT4,FBN1,FCGR2B,FLT1,FLT4,HGF,KDR,LAMC1,NID1,PKHD1,Podxl,ROBO2
Cardiovascular System Development and Function, Organismal Development	Angiogenesis	3.28e-18		-1.751		ADAMTS1,AQP1,ATP7A,BMP2,CALCRL,CBL,CDH13,CDH5,CEACAM1,COL13A1,COL8A1,DAB2,EDNRB,ENG,ESAM,ESM1,ETS1,FLT1,FLT4,GATA4,HEG1,HGF,HIPK2,HSPG2,Ighg2b,ITGA9,JAM2,KCNMA1,KDR,KIT,LAMC1,MCAM,Meg3,NPR1,NTRK2,PDE2A,PECAM1,PLXND1,PPP1R16B,PTPRB,RASIP1,RGS5,ROBO4,SEMA5A,SEMA6A,STAB1,STAB2,TEK,TFPI,TGFBR3,THBD,TIE1,TIMP3
Cardiovascular System Development and Function	Development of vasculature	7.72e-20		-1.751		ACE,ADAMTS1,AQP1,ATP7A,BMP2,CALCRL,CBL,CDH13,CDH5,CEACAM1,COL13A1,COL8A1,DAB2,DLC1,EDNRB,ENG,ESAM,ESM1,ETS1,FBN1,FLT1,FLT4,GATA4,HEG1,HGF,HIPK2,HSPG2,Ighg2b,ITGA9,JAM2,KCNMA1,KDR,KIT,LAMC1,MCAM,Meg3,NID1,NPR1,NTN4,NTRK2,PDE2A,PECAM1,PKHD1,PLXND1,PPP1R16B,PTPRB,RASIP1,RGS5,ROBO4,SEMA5A,SEMA6A,STAB1,STAB2,TEK,TFPI,TGFBR3,THBD,TIE1,TIMP3
Cancer, Organismal Injury and Abnormalities	Melanoma	1.12e-12		-1.756		ABCG8,ACE,ADAM23,ADAMTS1,ADD3,AFAP1L1,AGXT,AKAP12,AQP1,ARHGAP31,ARHGAP32,ARID1B,ATP11A,ATP7A,BMP2,BTNL9,C1QTNF1,CA3,CA5A,CALCRL,CBL,CD300LG,CD38,CD55,CD93,CDH13,CDH5,CEACAM1,CHRNA4,CHST15,CLEC14A,CLEC4G,CNR2,COL13A1,COL8A1,CPD,CYP1A2,CYP4B1,CYP8B1,CYYR1,DAB2,DLC1,DNASE1L3,EDNRB,ENG,ENPP6,EPB41L2,ESAM,ETS1,EXOC3L2,F8,FAM117B,FAM171A1,FAM174B,FAT4,FBN1,FGD5,FLT1,FLT4,FMNL2,FMNL3,FYN,GATA4,GCAT,GIMA…
Cardiovascular System Development and Function, Cell-To-Cell Signaling and Interaction	Interaction of endothelial cells	1.06e-06		-1.775		CDH5,ETS1,FLT1,HGF,ITGA6,KDR,KIT,MCAM,PECAM1,PLXND1,STAB1,THBD,TIMP3
Cellular Movement	Cell movement of tumor cell lines	6.69e-09		-1.795	bias	ADGRF5,AKAP12,BMP2,CBL,CDH13,CDH5,CEACAM1,CNR2,DAB2,DLC1,EDNRB,ENG,ETS1,FBN1,FLT1,FYN,HGF,HIPK2,ITGA6,KDR,KIT,LTBP2,LYVE1,MCAM,NTRK2,PEAK1,PECAM1,PTPN14,SCNN1A,SEMA5A,SERPINA1,SLC12A6,TCF12,TFPI,TGFBR3,THBD,TIMP3,TMEM2
Cell-To-Cell Signaling and Interaction	Adhesion of blood cells	1.49e-07		-1.806	bias	CD38,CD55,CEACAM1,CNR2,FLT1,FYN,HGF,HSPG2,ITGA6,KDR,KIT,MARCO,MCAM,MRC1,PECAM1,PLXNC1,RGS16,SERPINA1,STAB1,THBD
Cell-To-Cell Signaling and Interaction	Binding of blood cells	2.79e-09		-1.81	bias	CD38,CD55,CEACAM1,CHRNA4,CNR2,ENG,F8,FCGR2B,FLT1,FYN,HGF,HSPG2,ITGA6,KDR,KIT,MARCO,MCAM,MRC1,PECAM1,PLXNC1,RGS16,SERPINA1,STAB1,THBD
Cardiovascular System Development and Function, Cellular Movement	Migration of endothelial cell lines	8.76e-06		-1.811		CDH13,DLC1,EXOC3L2,FLT1,HGF,KDR,LYVE1,NTN4
Cell Morphology, Tissue Development	Tubulation of cells	1.74e-06		-1.839	bias	CDH5,EDNRB,ENG,ESAM,FLT1,HGF,KCNMA1,KDR,PECAM1,TEK,TIMP3
Embryonic Development	Tubulogenesis	1.32e-06		-1.937	bias	BMP2,DAB2,FLT4,HGF,JAM2,KDR,PKHD1
Cellular Movement, Embryonic Development	Invasion of embryonic cells	3.25e-05		-1.982		AFAP1L1,CDH5,HGF,LAMC1
Cardiovascular System Development and Function, Cell-To-Cell Signaling and Interaction	Binding of vascular endothelial cells	1.96e-05		-1.993	bias	FLT1,HGF,ITGA6,KDR,KIT,MCAM,PECAM1,PLXND1,STAB1
Cell-To-Cell Signaling and Interaction	Attachment of cells	5.2e-09	Decreased	-2.056	bias	BMP2,CBL,CDH13,DAB2,ENG,ETS1,FBN1,FYN,HSPG2,ITGA6,LAMC1,TEK,TFPI
Cell-To-Cell Signaling and Interaction, Connective Tissue Development and Function	Binding of fibroblast cell lines	2.77e-06	Decreased	-2.074	bias	AKAP12,CBL,DLC1,ITGA6,ITGA9,MARCO,MRC1,PLXND1,TFPI
Cellular Movement, Immune Cell Trafficking	Cell movement of lymphatic system cells	5.33e-06	Decreased	-2.102	bias	BMP2,CBL,CEACAM1,CNR2,CYP26B1,ENG,ETS1,FLT4,FYN,HGF,Ighg2b,ITGA6,ITGA9,KDR,MCAM,PECAM1,RGS16,STAB1,TIMP3
Cardiovascular System Development and Function, Cellular Movement	Cell movement of endothelial cells	2.83e-13	Decreased	-2.175	bias	ADAMTS1,AMOTL1,BMP2,CDH13,CDH5,CEACAM1,DLC1,ENG,ESAM,ETS1,FLT1,FLT4,HGF,HSPG2,ITGA9,KDR,MCAM,PDE2A,PECAM1,PLXND1,SEMA5A,STAB1,STAB2,TEK,TFPI,THBD,TIMP3
Organismal Development	Development of genitourinary system	5.64e-07	Decreased	-2.201	bias	ACE,ADAMTS1,AQP1,BMP2,CBL,CCND2,CDH5,CYP26B1,ENG,FAT4,FBN1,FCGR2B,FLT1,FLT4,FYN,GATA4,GATM,GRB10,HGF,ID4,INHBB,ITGA6,KDR,KIT,LAMC1,Meg3,NID1,NTRK2,NUPR1,PKHD1,Podxl,ROBO2,SLC2A5,SULT1E1,TIMP3
Cell Morphology, Cellular Assembly and Organization, Cellular Function and Maintenance	Formation of lamellipodia	2.67e-06	Decreased	-2.205	bias	ADGRF5,AQP1,ATP7A,CDH13,CNR2,FYN,HGF,ITGA6,KIT,MARCO,NTRK2
Cardiovascular System Development and Function, Organismal Development	Formation of blood vessel	7.12e-06	Decreased	-2.207	bias	ADAMTS1,CDH5,COL13A1,FLT1,FLT4,HGF,KDR,PDE2A,PECAM1,PLXND1,TGFBR3
Cardiovascular System Development and Function, Organismal Development	Sprouting angiogenesis	5.14e-10	Decreased	-2.213	bias	CDH13,ESM1,FLT1,FLT4,KDR,PDE2A,STAB1,STAB2,TEK
Cellular Function and Maintenance	Receptor-mediated endocytosis	1.24e-06	Decreased	-2.219	bias	CBL,DAB2,EPB41L2,FCGR2B,GPR182,HSPG2,MRC1,SHANK3,SORL1,STAB1,STAB2
Cellular Movement, Immune Cell Trafficking	Migration of lymphatic system cells	4.15e-05	Decreased	-2.255	bias	CEACAM1,CNR2,CYP26B1,ENG,ETS1,FLT4,FYN,HGF,Ighg2b,ITGA6,ITGA9,KDR,MCAM,PECAM1,RGS16,STAB1
Embryonic Development, Organismal Development	Development of head	7.69e-06	Decreased	-2.277	bias	AQP1,BMP2,CCND2,CDH5,COL8A1,Ctla2a/Ctla2b,CYP26B1,DLC1,FAT4,FCGR2B,FLT4,FYN,GNAT1,HGF,HIPK2,HSPG2,ID4,INHBB,ITGA6,KDR,KIF1A,LAMC1,LTBP2,LYVE1,NID1,NTRK2,RELN,ROBO2,SEMA5A,SEMA6A,SHANK3,TGFBR3,THBD
Embryonic Development, Organismal Development	Development of body axis	1.3e-05	Decreased	-2.277	bias	AQP1,BMP2,CCND2,CDH5,COL8A1,Ctla2a/Ctla2b,CYP26B1,DLC1,FAT4,FCGR2B,FLT4,FYN,GATA4,GNAT1,HGF,HIPK2,HSPG2,ID4,INHBB,ITGA6,KDR,KIF1A,LAMC1,LTBP2,LYVE1,NID1,NTRK2,RELN,ROBO2,SEMA5A,SEMA6A,SHANK3,TGFBR3,THBD
Cardiovascular System Development and Function, Cellular Movement	Migration of vascular endothelial cells	3.04e-08	Decreased	-2.376	bias	ADAMTS1,CDH13,CDH5,DLC1,FLT1,FLT4,HGF,ITGA9,KDR,PDE2A,PLXND1,STAB1,STAB2,THBD
Embryonic Development, Organismal Development	Development of body trunk	1.32e-12	Decreased	-2.404	bias	ACE,ADAMTS1,ADGRF5,AKAP12,AQP1,ATP7A,BMP2,CALCRL,CBL,CCND2,CDH5,CNR2,CYP1A2,DLC1,EDNRB,ENG,ETS1,FAT4,FBN1,FCGR2B,FLT1,FLT4,FMNL2,FYN,GATA4,GLIS3,HEG1,HGF,HSPG2,ID4,INHBB,ITGA6,KDR,KIT,LAMC1,Meg3,NID1,NPR1,NTRK2,PDE2A,PECAM1,PKHD1,PLXND1,Podxl,RASGRP3,ROBO2,TCF12,TEK,TGFBR3,THBD,TIE1,TIMP3
Tissue Morphology	Quantity of cells	1.94e-06	Decreased	-2.491		ADAMTS1,ADD3,ADGRF5,AQP1,ARID1B,ATP7A,BMP2,CALCRL,CBL,CCND2,CD38,CDH13,CLEC4G,CNR2,CYP26B1,EDNRB,ENG,ETS1,FCGR2B,FLT1,FLT4,FYN,GATA4,GLIS3,GNAT1,HGF,HIPK2,HSPG2,Igha,ITGA6,ITPKB,JAM2,JCHAIN,KDR,KIT,LAMC1,NTRK2,OLIG1,PCDH17,PECAM1,PLXND1,RASGRP3,RELN,SERPINA1,STAB1,SULT1E1,TCF12,TEK,TGFBR3,THBD,TIMP3
Cellular Movement	Cell movement	1.29e-15	Decreased	-2.495		ADAMTS1,ADGRF5,AKAP12,AMOTL1,AQP1,ARHGAP31,ATP2B4,BMP2,CALCRL,CBL,CD38,CD55,CD93,CDH13,CDH5,CEACAM1,CNR2,CYP1A2,CYP26B1,DAB2,DLC1,EDNRB,ENG,ESAM,ETS1,EXOC3L2,FBN1,FCGR2B,FLT1,FLT4,FMNL2,FYN,HGF,HIPK2,HSPG2,Ighg2b,ITGA6,ITGA9,JAM2,KCNMA1,KDR,KIT,LAMC1,LTBP2,LYVE1,MARCO,MCAM,NPR1,NTN4,NTRK2,PDE2A,PEAK1,PECAM1,PLXNC1,PLXND1,Podxl,PTPN14,RASGRP3,RELN,RGS16,ROBO2,ROBO4,SCNN1A,SEMA5A,SEMA6A,SERPINA1,SL…
Cancer, Organismal Injury and Abnormalities	Invasion of tissue	2e-05	Decreased	-2.573		AFAP1L1,BMP2,CDH5,EDNRB,ETS1,FLT1,HGF,LAMC1,NTRK2,THBD,TIMP3
Organismal Development	Formation of vessel	6.62e-07	Decreased	-2.608	bias	ADAMTS1,ADGRL4,CDH5,COL13A1,ENG,FLT1,FLT4,HGF,KDR,PDE2A,PECAM1,PLXND1,TGFBR3
Post-Translational Modification	Phosphorylation of protein	7.62e-07	Decreased	-2.613	bias	BMP2,CBL,CCND2,CD55,CHST15,DAB2,EDNRB,ENG,FCGR2B,FLT1,FLT4,FYN,GATA4,GRB10,HIPK2,ITGA6,ITPKB,KDR,KIT,MARCO,NTRK2,PEAK1,PECAM1,PTPN14,RELN,TAOK1,TEK
Cellular Movement	Migration of cells	8.32e-15	Decreased	-2.807		ADAMTS1,ADGRF5,AKAP12,AMOTL1,AQP1,ARHGAP31,BMP2,CALCRL,CBL,CD38,CD55,CD93,CDH13,CDH5,CEACAM1,CNR2,CYP1A2,CYP26B1,DAB2,DLC1,EDNRB,ENG,ESAM,ETS1,EXOC3L2,FCGR2B,FLT1,FLT4,FMNL2,FYN,HGF,Ighg2b,ITGA6,ITGA9,JAM2,KCNMA1,KDR,KIT,LAMC1,LTBP2,LYVE1,MARCO,MCAM,NPR1,NTN4,NTRK2,PDE2A,PEAK1,PECAM1,PLXNC1,PLXND1,Podxl,PTPN14,RASGRP3,RELN,RGS16,ROBO2,ROBO4,SCNN1A,SEMA5A,SEMA6A,SERPINA1,STAB1,STAB2,STON1,TCF12,TE…
Cellular Assembly and Organization, Cellular Function and Maintenance	Microtubule dynamics	1.61e-06	Decreased	-2.96	bias	ACE,ADGRF5,AKAP12,AQP1,ARHGAP32,ARID1B,ATP7A,BMP2,CBL,CDH13,CNR2,ENG,FCGR2B,FLT1,FLT4,FYN,GNAT1,HGF,ITGA6,KDR,KIT,LAMC1,MARCO,MEF2A,NTRK2,PKHD1,PKP1,PLXND1,Podxl,PREX2,PRICKLE2,RELN,ROBO2,SEMA5A,SEMA6A,SHANK3,TAOK1,THBD,TIMP3
Cardiovascular System Development and Function, Cellular Movement	Migration of endothelial cells	1.56e-12	Decreased	-3.012	bias	ADAMTS1,AMOTL1,BMP2,CDH13,CDH5,DLC1,ENG,ESAM,ETS1,FLT1,FLT4,HGF,ITGA9,KDR,MCAM,PDE2A,PECAM1,PLXND1,SEMA5A,STAB1,STAB2,TEK,TFPI,THBD,TIMP3
Cellular Assembly and Organization, Cellular Function and Maintenance	Organization of cytoskeleton	1.03e-06	Decreased	-3.207	bias	ACE,ADGRF5,AKAP12,AQP1,ARHGAP32,ARID1B,ATP7A,BMP2,CBL,CDH13,CNR2,DLC1,ENG,EPB41L2,ETS1,FCGR2B,FLT1,FLT4,FMNL2,FMNL3,FYN,GNAT1,HGF,ITGA6,KDR,KIT,LAMC1,MARCO,MEF2A,NTRK2,PKHD1,PKP1,PLXND1,Podxl,PREX2,PRICKLE2,RELN,ROBO2,SEMA5A,SEMA6A,SHANK3,TAOK1,THBD,TIMP3
Cell Morphology, Cellular Assembly and Organization, Cellular Function and Maintenance	Formation of cellular protrusions	2.37e-05	Decreased	-3.223	bias	ACE,ADGRF5,AKAP12,AQP1,ARHGAP32,ARID1B,ATP7A,BMP2,CDH13,CNR2,ENG,FCGR2B,FYN,HGF,ITGA6,KDR,KIT,LAMC1,MARCO,MEF2A,NTRK2,PKHD1,PKP1,Podxl,PREX2,PRICKLE2,RELN,ROBO2,SEMA6A,SHANK3
Cancer, Gastrointestinal Disease, Organismal Injury and Abnormalities	Colorectal cancer	8.47e-13				ABCG5,ACE,ACSS2,ADAM23,ADAMTS1,ADD3,AFAP1L1,AKAP12,AMOTL1,AQP1,ARHGAP31,ARHGAP32,ARID1B,ATP11A,ATP2B4,ATP7A,BMP2,CA5A,CBL,CCND2,CD300LG,CD93,CDH13,CDH5,CEACAM1,CLEC14A,CNR2,COL8A1,CPD,CYP8B1,CYYR1,DAB2,DLC1,DNASE1L3,EDNRB,ENPP6,EPB41L2,ETS1,F8,FAM117B,FAM171A1,FAM174B,FAT4,FBN1,FGD5,FLT1,FLT4,FYN,GLIS3,GNAT1,GPR182,HECW2,HEG1,HGF,HIPK2,HSPG2,INHBB,ITGA6,ITGA9,ITPKB,JCHAIN,KCNMA1,KDR,KIF1A,KIT,LEA…
Cancer, Gastrointestinal Disease, Organismal Injury and Abnormalities	Tumorigenesis of digestive organ tumor	1.46e-12				ABCG5,ACE,ACSS2,ADAM23,ADAMTS1,ADD3,AFAP1L1,AGXT,AKAP12,AMOTL1,AQP1,ARHGAP31,ARHGAP32,ARID1B,ATP11A,ATP2B4,ATP7A,CA5A,CCND2,CD300LG,CD38,CD93,CDH13,CDH5,CEACAM1,CHRNA4,CLEC14A,CNR2,COL8A1,CPD,CYP8B1,CYYR1,DAB2,DLC1,EDNRB,ENPP6,EPB41L2,F8,FAM117B,FAM171A1,FAM174B,FAT4,FBN1,FGD5,FLT1,FLT4,FYN,GLIS3,GNAT1,GPR182,GPX6,HECW2,HEG1,HGF,HIPK2,HSPG2,INHBB,ITGA6,ITGA9,ITPKB,KCNMA1,KDR,KIF1A,KIT,LAMC1,LNPEP…
Cancer, Gastrointestinal Disease, Organismal Injury and Abnormalities	Gastrointestinal adenocarcinoma	1.86e-12				ABCG5,ACE,ACSS2,ADAM23,ADAMTS1,ADD3,AFAP1L1,AGXT,AKAP12,AMOTL1,AQP1,ARHGAP31,ARHGAP32,ARID1B,ATP11A,ATP2B4,ATP7A,CA5A,CCND2,CD300LG,CD38,CD93,CDH13,CDH5,CHRNA4,CLEC14A,CNR2,COL8A1,CPD,CYP8B1,CYYR1,DAB2,DLC1,EDNRB,ENG,ENPP6,EPB41L2,F8,FAM117B,FAM171A1,FAM174B,FAT4,FBN1,FGD5,FLT1,FLT4,FYN,GLIS3,GNAT1,GPR182,GPX6,HECW2,HEG1,HGF,HIPK2,HSPG2,INHBB,ITGA6,ITGA9,ITPKB,KCNMA1,KDR,KIF1A,KIT,LAMC1,LNPEP,LRR…
Cancer, Gastrointestinal Disease, Organismal Injury and Abnormalities	Colorectal adenocarcinoma	3.12e-12				ABCG5,ACE,ACSS2,ADAM23,ADAMTS1,ADD3,AFAP1L1,AKAP12,AMOTL1,AQP1,ARHGAP31,ARHGAP32,ARID1B,ATP11A,ATP2B4,ATP7A,CA5A,CD300LG,CD93,CDH13,CDH5,CLEC14A,CNR2,COL8A1,CPD,CYP8B1,CYYR1,DAB2,EDNRB,ENPP6,EPB41L2,F8,FAM117B,FAM171A1,FAM174B,FAT4,FBN1,FGD5,FLT1,FLT4,FYN,GLIS3,GNAT1,GPR182,HECW2,HEG1,HGF,HIPK2,HSPG2,INHBB,ITGA6,ITGA9,ITPKB,KCNMA1,KDR,KIF1A,KIT,LNPEP,LRRC8C,LTBP2,LTBP4,MCC,MED13,MEF2A,MMRN2,NTRK2…
Cancer, Dermatological Diseases and Conditions, Organismal Injury and Abnormalities	Cutaneous melanoma	6.26e-12				ABCG8,ACE,ADAM23,ADD3,AFAP1L1,AGXT,AKAP12,AQP1,ARHGAP31,ARHGAP32,ARID1B,ATP11A,ATP7A,BMP2,BTNL9,C1QTNF1,CA3,CA5A,CALCRL,CBL,CD300LG,CD38,CD55,CD93,CDH13,CHRNA4,CHST15,CLEC14A,CNR2,COL13A1,COL8A1,CPD,CYP1A2,CYP4B1,CYP8B1,CYYR1,DAB2,DLC1,DNASE1L3,EDNRB,ENPP6,EPB41L2,ESAM,EXOC3L2,F8,FAM117B,FAM171A1,FAT4,FBN1,FGD5,FLT1,FLT4,FMNL2,FMNL3,FYN,GATA4,GCAT,GIMAP4,GIMAP6,GLIS3,GPR182,GPX6,HECW2,HEG1,HGF,HI…
Cancer, Gastrointestinal Disease, Organismal Injury and Abnormalities	Colorectal carcinoma	7.09e-12				ABCG5,ACE,ACSS2,ADAM23,ADAMTS1,ADD3,AFAP1L1,AKAP12,AMOTL1,AQP1,ARHGAP31,ARHGAP32,ARID1B,ATP11A,ATP2B4,ATP7A,CA5A,CD300LG,CD93,CDH13,CDH5,CEACAM1,CLEC14A,CNR2,COL8A1,CPD,CYP8B1,CYYR1,DAB2,EDNRB,ENPP6,EPB41L2,F8,FAM117B,FAM171A1,FAM174B,FAT4,FBN1,FGD5,FLT1,FLT4,FYN,GLIS3,GNAT1,GPR182,HECW2,HEG1,HGF,HIPK2,HSPG2,INHBB,ITGA6,ITGA9,ITPKB,KCNMA1,KDR,KIF1A,KIT,LNPEP,LRRC8C,LTBP2,LTBP4,MCC,MED13,MEF2A,MMR…
Cancer, Gastrointestinal Disease, Organismal Injury and Abnormalities	Colon cancer	1.66e-11				ABCG5,ACE,ADAM23,ADAMTS1,ADD3,AFAP1L1,AKAP12,AMOTL1,AQP1,ARHGAP31,ARID1B,ATP11A,ATP7A,BMP2,CA5A,CD300LG,CD93,CDH13,CDH5,CEACAM1,CLEC14A,CNR2,COL8A1,CPD,CYP8B1,CYYR1,DAB2,EDNRB,ENPP6,EPB41L2,F8,FAM117B,FAM171A1,FAM174B,FAT4,FBN1,FGD5,FLT1,FLT4,FYN,GLIS3,GNAT1,GPR182,HECW2,HEG1,HGF,HIPK2,HSPG2,INHBB,ITGA6,ITGA9,ITPKB,KCNMA1,KDR,KIF1A,KIT,LEAP2,LNPEP,LRRC8C,LTBP2,LTBP4,MCAM,MCC,MED13,MMRN2,NTRK2,OIT…
Cancer, Dermatological Diseases and Conditions, Organismal Injury and Abnormalities	Skin tumor	3.49e-11				ABCG8,ACE,ADAM23,ADD3,AFAP1L1,AGXT,AKAP12,AQP1,ARHGAP31,ARHGAP32,ARID1B,ATP11A,ATP7A,BMP2,BTNL9,C1QTNF1,CA3,CA5A,CALCRL,CBL,CD300LG,CD38,CD55,CD93,CDH13,CHRNA4,CHST15,CLEC14A,CNR2,COL13A1,COL8A1,CPD,CYP1A2,CYP4B1,CYP8B1,CYYR1,DAB2,DLC1,DNASE1L3,EDNRB,ENG,ENPP6,EPB41L2,ESAM,EXOC3L2,F8,FAM117B,FAM171A1,FAT4,FBN1,FGD5,FLT1,FLT4,FMNL2,FMNL3,FYN,GATA4,GCAT,GIMAP4,GIMAP6,GLIS3,GPR182,GPX6,HECW2,HEG1,HG…
Cancer, Dermatological Diseases and Conditions, Organismal Injury and Abnormalities	Skin cancer	5.09e-11				ABCG8,ACE,ADAM23,ADD3,AFAP1L1,AGXT,AKAP12,AQP1,ARHGAP31,ARHGAP32,ARID1B,ATP11A,ATP7A,BMP2,BTNL9,C1QTNF1,CA3,CA5A,CALCRL,CBL,CD300LG,CD38,CD55,CD93,CDH13,CHRNA4,CHST15,CLEC14A,CNR2,COL13A1,COL8A1,CPD,CYP1A2,CYP4B1,CYP8B1,CYYR1,DAB2,DLC1,DNASE1L3,EDNRB,ENG,ENPP6,EPB41L2,ESAM,EXOC3L2,F8,FAM117B,FAM171A1,FAT4,FBN1,FGD5,FLT1,FLT4,FMNL2,FMNL3,FYN,GATA4,GCAT,GIMAP4,GIMAP6,GLIS3,GPR182,GPX6,HECW2,HEG1,HG…
Cancer, Gastrointestinal Disease, Organismal Injury and Abnormalities	Colon adenocarcinoma	7.21e-11				ABCG5,ACE,ADAM23,ADAMTS1,ADD3,AFAP1L1,AKAP12,AMOTL1,AQP1,ARHGAP31,ARID1B,ATP11A,ATP7A,CA5A,CD300LG,CD93,CDH13,CDH5,CLEC14A,CNR2,COL8A1,CPD,CYP8B1,CYYR1,DAB2,EDNRB,ENPP6,EPB41L2,F8,FAM117B,FAM171A1,FAM174B,FAT4,FBN1,FGD5,FLT1,FLT4,FYN,GLIS3,GNAT1,GPR182,HECW2,HEG1,HGF,HIPK2,HSPG2,INHBB,ITGA6,ITGA9,ITPKB,KCNMA1,KDR,KIF1A,KIT,LNPEP,LRRC8C,LTBP2,LTBP4,MCC,MED13,MMRN2,NTRK2,OIT3,PCDH12,PCDH17,PKHD1,PL…
Cell Morphology	Morphology of cells	1.64e-10				ACE,ADD3,ADGRF5,AQP1,ARID1B,BMP2,CBL,CCND2,CD55,CDH13,CDH5,CHST15,CLEC4G,CNR2,COL13A1,COL8A1,CYP1A2,CYP26B1,EDNRB,EPB41L2,ETS1,FBN1,FCGR2B,FLT1,FYN,GATA4,GLIS3,GNAT1,GPR182,Hamp/Hamp2,HGF,HSPG2,INHBB,ITGA6,ITPKB,JAM2,KCNMA1,LAMC1,LTBP2,MARCO,MED13,MEF2A,Meg3,NID1,NPR1,NTN4,NTRK2,OLIG1,PECAM1,PKHD1,PKP1,PLXNC1,Podxl,PTPN14,RASIP1,ROBO2,SCNN1A,SEMA5A,Serpina3g (includes others),SHANK3,SLC12A6,SORL1…
Cardiovascular System Development and Function	Morphology of vasculature	2.13e-10				ACE,BMP2,CALCRL,CDH5,DLC1,EDNRB,ENG,FBN1,FLT1,FLT4,GATA4,HGF,HSPG2,KDR,NID1,NTN4,PLXND1,RASIP1,SEMA5A,TEK,TFPI,TGFBR3,TIE1,TIMP3
Cancer, Organismal Injury and Abnormalities	Breast or colorectal cancer	2.9e-10				ABCG5,ACE,ACSS2,ADAM23,ADAMTS1,ADD3,ADGRF5,AFAP1L1,AKAP12,AMOTL1,AQP1,ARHGAP31,ARHGAP32,ARID1B,ATP11A,ATP2B4,ATP7A,BMP2,CA5A,CBL,CCND2,CD300LG,CD93,CDH13,CDH5,CEACAM1,CLEC14A,CNR2,COL8A1,CPD,CYP8B1,CYYR1,DAB2,DLC1,DNASE1L3,EDNRB,ENG,ENPP6,EPB41L2,ETS1,F8,FAM117B,FAM171A1,FAM174B,FAT4,FBN1,FGD5,FLT1,FLT4,FYN,GLIS3,GNAT1,GPR182,HECW2,HEG1,HGF,HIPK2,HSPG2,INHBB,ITGA6,ITGA9,ITPKB,JCHAIN,KCNMA1,KDR,KI…
Cancer, Gastrointestinal Disease, Organismal Injury and Abnormalities	Malignant neoplasm of large intestine	3.13e-10				ABCG5,ACE,ACSS2,ADAM23,ADAMTS1,ADD3,AFAP1L1,AGXT,AKAP12,AMOTL1,AQP1,ARHGAP31,ARHGAP32,ARID1B,ARMCX1,ARMCX4,ATP11A,ATP2B4,ATP7A,BMP2,BTNL9,C1QTNF1,CA5A,CALCRL,CBL,CCND2,CD300LG,CD38,CD93,CDH13,CDH5,CEACAM1,CHRNA4,CHST15,CLEC14A,CNR2,COL8A1,CPD,CYP1A2,CYP26B1,CYP4B1,CYP8B1,CYYR1,DAB2,DLC1,DNASE1L3,EDNRB,ENG,ENPP6,EPB41L2,ETS1,EXOC3L2,F8,FAM117B,FAM171A1,FAM174B,FAT4,FBN1,FCGR2B,FGD5,FLT1,FLT4,FMNL2…
Organismal Development	Abnormal morphology of body cavity	5.66e-10				ACE,ADAMTS1,ADGRF5,AKAP12,BMP2,CALCRL,CBL,CCND2,CD38,CD55,CDH5,CEACAM1,CYP1A2,DAB2,EDNRB,ETS1,FAT4,FBN1,FCGR2B,FYN,GATA4,GLIS3,HEG1,HGF,HSPG2,ITGA6,ITPKB,LAMC1,LNPEP,MARCO,MEF2A,Meg3,NPR1,NTRK2,NUPR1,PECAM1,PKHD1,PLXND1,Podxl,RASIP1,ROBO2,TEK,TGFBR3,THBD,TIE1,TIMP3
Cancer, Hematological Disease, Organismal Injury and Abnormalities	Hematological neoplasia	8.78e-10				ABCG5,ABCG8,ACE,ACER2,AFAP1L1,AKAP12,AMOTL1,ARHGAP31,ARID1B,ATP11A,BMP2,BTNL9,C1QTNF1,CALCRL,CBL,CCND2,CD38,CHST15,CLEC4G,CPD,DLC1,ENG,ETS1,F8,FAT4,FBN1,FCGR2B,FLT1,FLT4,FYN,GATA4,GLIS3,HGF,HSPG2,ID4,ITGA9,ITPKB,JCHAIN,KCNMA1,KDR,KIF1A,KIT,LMBRD2,LTBP2,LTBP4,MCAM,MEF2A,MMRN2,MYLIP,NID1,NTRK2,PCDH17,PECAM1,PKHD1,Plpp1,PLXNC1,PREX2,PRICKLE2,PTPN14,PXDN,RELN,RGS16,SEMA5A,SERPINA1,SETBP1,SHANK3,STAB2…
Cancer, Endocrine System Disorders, Organismal Injury and Abnormalities, Tumor Morphology	Progressive RET mutation negative medullary thyroid carcinoma	1.44e-09				FLT1,FLT4,KDR,KIT,NTRK2,TEK
Cancer, Endocrine System Disorders, Hereditary Disorder, Organismal Injury and Abnormalities, Tumor Morphology	Progressive RET mutation positive medullary thyroid carcinoma	1.44e-09				FLT1,FLT4,KDR,KIT,NTRK2,TEK
Cancer, Endocrine System Disorders, Organismal Injury and Abnormalities, Tumor Morphology	Progressive, metastatic medullary thyroid cancer	1.44e-09				FLT1,FLT4,KDR,KIT,NTRK2,TEK
Cancer, Gastrointestinal Disease, Hepatic System Disease, Organismal Injury and Abnormalities	Hepatocellular carcinoma	1.78e-09				ACSS2,ADAMTS1,CEACAM1,CLEC4G,Cyp2c54 (includes others),DLC1,DNASE1L3,EDNRB,ENG,ETS1,F8,FAT4,FLT1,FLT4,HGF,JCHAIN,KDR,KIT,LYVE1,MARCO,MRC1,NTRK2,NUPR1,OIT3,PPP1R16B,RAPGEF5,RELN,RGS5,ROBO2,STAB1,STAB2,TAOK1,TEK,TSPAN7
Organismal Development	Morphology of body cavity	1.99e-09				ACE,ADAMTS1,ADGRF5,AKAP12,AQP1,BMP2,CALCRL,CBL,CCND2,CD38,CD55,CDH5,CEACAM1,CYP1A2,DAB2,EDNRB,ETS1,FAT4,FBN1,FCGR2B,FLT1,FLT4,FYN,GATA4,GLIS3,HEG1,HGF,HSPG2,ITGA6,ITPKB,KIT,LAMC1,LNPEP,MARCO,MEF2A,Meg3,NPR1,NTRK2,NUPR1,PECAM1,PKHD1,PLXND1,Podxl,RASIP1,RGS5,ROBO2,STAB1,STAB2,TEK,TGFBR3,THBD,TIE1,TIMP3
Cardiovascular Disease, Cardiovascular System Development and Function	Abnormal morphology of cardiovascular system	2.12e-09				ADD3,AKAP12,BMP2,CALCRL,CCND2,CDH5,COL8A1,EDNRB,ENG,FAT4,FBN1,FLT1,GATA4,Hamp/Hamp2,HEG1,HSPG2,LNPEP,MEF2A,NID1,NPR1,PLXND1,RASIP1,SEMA5A,TEK,TGFBR3,THBD,TIE1,TIMP3
Cancer, Gastrointestinal Disease, Organismal Injury and Abnormalities	Large intestine carcinoma	2.13e-09				ABCG5,ACE,ACSS2,ADAM23,ADAMTS1,ADD3,AFAP1L1,AGXT,AKAP12,AMOTL1,AQP1,ARHGAP31,ARHGAP32,ARID1B,ARMCX1,ARMCX4,ATP11A,ATP2B4,ATP7A,BTNL9,C1QTNF1,CA5A,CALCRL,CBL,CCND2,CD300LG,CD38,CD93,CDH13,CDH5,CEACAM1,CHRNA4,CHST15,CLEC14A,CNR2,COL8A1,CPD,CYP1A2,CYP26B1,CYP4B1,CYP8B1,CYYR1,DAB2,DLC1,EDNRB,ENG,ENPP6,EPB41L2,EXOC3L2,F8,FAM117B,FAM171A1,FAM174B,FAT4,FBN1,FCGR2B,FGD5,FLT1,FLT4,FMNL2,FMNL3,FYN,GCAT,GLI…
Cancer, Gastrointestinal Disease, Organismal Injury and Abnormalities	Large intestine adenocarcinoma	2.25e-09				ABCG5,ACE,ACSS2,ADAM23,ADAMTS1,ADD3,AFAP1L1,AGXT,AKAP12,AMOTL1,AQP1,ARHGAP31,ARHGAP32,ARID1B,ARMCX1,ARMCX4,ATP11A,ATP2B4,ATP7A,BTNL9,C1QTNF1,CA5A,CALCRL,CBL,CCND2,CD300LG,CD38,CD93,CDH13,CDH5,CHRNA4,CHST15,CLEC14A,CNR2,COL8A1,CPD,CYP1A2,CYP26B1,CYP4B1,CYP8B1,CYYR1,DAB2,DLC1,EDNRB,ENG,ENPP6,EPB41L2,EXOC3L2,F8,FAM117B,FAM171A1,FAM174B,FAT4,FBN1,FCGR2B,FGD5,FLT1,FLT4,FMNL2,FMNL3,FYN,GCAT,GLIS3,GNAT1…
Cardiovascular System Development and Function	Morphology of vessel	2.57e-09				BMP2,CALCRL,CDH5,EDNRB,ENG,FBN1,FLT1,FLT4,GATA4,HGF,HSPG2,NID1,PKHD1,PLXND1,RASIP1,SEMA5A,TEK,TFPI,TGFBR3,TIE1,TIMP3
Cancer, Organismal Injury and Abnormalities	Abdominal adenocarcinoma	3.04e-09				ABCG5,ACE,ACSS2,ADAM23,ADAMTS1,ADD3,AFAP1L1,AGXT,AKAP12,AMOTL1,AQP1,ARHGAP31,ARHGAP32,ARID1B,ARMCX4,ATP11A,ATP2B4,ATP7A,BMP2,CA5A,CALCRL,CBL,CCND2,CD300LG,CD38,CD55,CD93,CDH13,CDH5,CHRNA4,CHST15,CLEC14A,CNR2,COL13A1,COL8A1,CPD,CYP1A2,CYP4B1,CYP8B1,CYYR1,DAB2,DLC1,EDNRB,ENG,ENPP6,EPB41L2,ETS1,EXOC3L2,F8,FAM117B,FAM171A1,FAM174B,FAT4,FBN1,FGD5,FLT1,FLT4,FYN,GATA4,GATM,GLIS3,GNAT1,GPR182,GPX6,GRB10,…
Cancer, Organismal Injury and Abnormalities	Tumorigenesis of epithelial neoplasm	3.96e-09				ABCG5,ACE,ACSS2,ADAM23,ADAMTS1,ADD3,AFAP1L1,AGXT,AKAP12,AMOTL1,AQP1,ARHGAP31,ARHGAP32,ARID1B,ATP11A,ATP2B4,ATP7A,BMP2,CA5A,CALCRL,CBL,CCND2,CD300LG,CD38,CD55,CD93,CDH13,CDH5,CEACAM1,CHRNA4,CHST15,CLEC14A,CNR2,COL13A1,COL8A1,CPD,CYP1A2,CYP8B1,CYYR1,DAB2,DLC1,DNASE1L3,EDNRB,ENG,ENPP6,EPB41L2,F8,FAM117B,FAM171A1,FAM174B,FAT4,FBN1,FGD5,FLT1,FLT4,FYN,GATM,GLIS3,GNAT1,GPR182,GPX6,GRB10,HECW2,HEG1,HGF,H…
Cancer, Endocrine System Disorders, Organismal Injury and Abnormalities	Locally advanced RET mutation negative medullary thyroid carcinoma	4.14e-09				FLT1,FLT4,KDR,KIT,NTRK2,TEK
Cancer, Endocrine System Disorders, Hereditary Disorder, Organismal Injury and Abnormalities	Locally advanced RET mutation positive medullary thyroid carcinoma	4.14e-09				FLT1,FLT4,KDR,KIT,NTRK2,TEK
Cancer, Endocrine System Disorders, Organismal Injury and Abnormalities	Metastatic RET mutation negative medullary thyroid carcinoma	4.14e-09				FLT1,FLT4,KDR,KIT,NTRK2,TEK
Cancer, Endocrine System Disorders, Hereditary Disorder, Organismal Injury and Abnormalities	Metastatic RET mutation positive medullary thyroid carcinoma	4.14e-09				FLT1,FLT4,KDR,KIT,NTRK2,TEK
Cancer, Endocrine System Disorders, Organismal Injury and Abnormalities, Tumor Morphology	Metastatic progressive medullary thyroid cancer	4.14e-09				FLT1,FLT4,KDR,KIT,NTRK2,TEK
Cancer, Organismal Injury and Abnormalities, Respiratory Disease	RET rearrangement positive non-small cell lung carcinoma	4.14e-09				FLT1,FLT4,KDR,KIT,NTRK2,TEK
Cancer, Endocrine System Disorders, Organismal Injury and Abnormalities	Symptomatic stage locoregional medullary thyroid carcinoma	4.14e-09				FLT1,FLT4,KDR,KIT,NTRK2,TEK
Cancer, Endocrine System Disorders, Organismal Injury and Abnormalities	Symptomatic stage persistent medullary thyroid carcinoma	4.14e-09				FLT1,FLT4,KDR,KIT,NTRK2,TEK
Cancer, Endocrine System Disorders, Organismal Injury and Abnormalities	Symptomatic stage recurrent medullary thyroid carcinoma	4.14e-09				FLT1,FLT4,KDR,KIT,NTRK2,TEK
Cancer, Endocrine System Disorders, Organismal Injury and Abnormalities	Symptomatic stage unresectable medullary thyroid carcinoma	4.14e-09				FLT1,FLT4,KDR,KIT,NTRK2,TEK
Cancer, Endocrine System Disorders, Organismal Injury and Abnormalities	Unresectable RET mutation negative medullary thyroid carcinoma	4.14e-09				FLT1,FLT4,KDR,KIT,NTRK2,TEK
Cancer, Endocrine System Disorders, Hereditary Disorder, Organismal Injury and Abnormalities	Unresectable RET mutation positive medullary thyroid carcinoma	4.14e-09				FLT1,FLT4,KDR,KIT,NTRK2,TEK
Cancer, Gastrointestinal Disease, Organismal Injury and Abnormalities	Gastrointestinal tract cancer	4.17e-09				ABCG5,ACE,ACSS2,ADAM23,ADAMTS1,ADD3,AFAP1L1,AGXT,AKAP12,AMOTL1,AQP1,ARHGAP31,ARHGAP32,ARID1B,ARMCX1,ARMCX4,ATP11A,ATP2B4,ATP7A,BMP2,BTNL9,C1QTNF1,CA5A,CALCRL,CBL,CCND2,CD300LG,CD38,CD93,CDH13,CDH5,CEACAM1,CHRNA4,CHST15,CLEC14A,CNR2,COL8A1,CPD,CYP1A2,CYP26B1,CYP4B1,CYP8B1,CYYR1,DAB2,DLC1,DNASE1L3,EDNRB,ENG,ENPP6,EPB41L2,ETS1,EXOC3L2,F8,FAM117B,FAM171A1,FAM174B,FAT4,FBN1,FCGR2B,FGD5,FLT1,FLT4,FMNL2…
Cancer, Hematological Disease, Organismal Injury and Abnormalities	Lymphoid cancer	8.36e-09				ABCG5,ABCG8,ACE,ACER2,AFAP1L1,AKAP12,AMOTL1,ARHGAP31,ARID1B,ATP11A,BTNL9,C1QTNF1,CALCRL,CBL,CCND2,CD38,CHST15,CLEC4G,CPD,DLC1,ENG,ETS1,FAT4,FBN1,FCGR2B,FLT1,FLT4,FYN,GATA4,GLIS3,HGF,HSPG2,ID4,ITGA9,ITPKB,JCHAIN,KDR,KIF1A,KIT,LMBRD2,LTBP2,LTBP4,MCAM,MEF2A,MMRN2,MYLIP,NID1,NTRK2,PCDH17,PECAM1,PKHD1,Plpp1,PLXNC1,PREX2,PRICKLE2,PTPN14,PXDN,RELN,RGS16,SEMA5A,SERPINA1,SETBP1,SHANK3,STAB2,TANC1,TAOK1,TE…
Cardiovascular System Development and Function	Morphology of cardiovascular system	8.48e-09				ACE,ADD3,AKAP12,BMP2,CALCRL,CCND2,CDH5,COL8A1,EDNRB,ENG,ETS1,FAT4,FBN1,FLT1,FLT4,GATA4,Hamp/Hamp2,HEG1,HGF,HSPG2,LNPEP,MEF2A,NID1,NPR1,PLXND1,RASIP1,RGS5,SEMA5A,SLC12A6,TEK,TFPI,TGFBR3,THBD,TIE1,TIMP3
Cardiovascular Disease, Cardiovascular System Development and Function, Organismal Injury and Abnormalities	Abnormal morphology of vasculature	1.09e-08				ACE,BMP2,CALCRL,CDH5,DLC1,EDNRB,ENG,FBN1,FLT1,GATA4,HGF,HSPG2,NID1,NTN4,PLXND1,RASIP1,SEMA5A,TEK,TIE1,TIMP3
Cancer, Organismal Injury and Abnormalities	Tumorigenesis of carcinoma	1.17e-08				ABCG5,ACE,ACSS2,ADAM23,ADAMTS1,ADD3,AFAP1L1,AGXT,AKAP12,AMOTL1,AQP1,ARHGAP31,ARHGAP32,ARID1B,ATP11A,ATP2B4,ATP7A,BMP2,CA5A,CALCRL,CBL,CCND2,CD300LG,CD38,CD55,CD93,CDH13,CDH5,CEACAM1,CHRNA4,CHST15,CLEC14A,CNR2,COL13A1,COL8A1,CPD,CYP1A2,CYP8B1,CYYR1,DAB2,DLC1,EDNRB,ENG,ENPP6,EPB41L2,F8,FAM117B,FAM171A1,FAM174B,FAT4,FBN1,FGD5,FLT1,FLT4,FYN,GATM,GLIS3,GNAT1,GPR182,GPX6,GRB10,HECW2,HEG1,HGF,HIPK2,HSPG…
Cancer, Organismal Injury and Abnormalities	Tumorigenesis of malignant tumor	1.36e-08				ABCG5,ACE,ACSS2,ADAM23,ADAMTS1,ADD3,AFAP1L1,AGXT,AKAP12,AMOTL1,AQP1,ARHGAP31,ARHGAP32,ARID1B,ATP11A,ATP2B4,ATP7A,BMP2,CA5A,CALCRL,CBL,CCND2,CD300LG,CD38,CD55,CD93,CDH13,CDH5,CEACAM1,CHRNA4,CHST15,CLEC14A,CNR2,COL13A1,COL8A1,CPD,CYP1A2,CYP8B1,CYYR1,DAB2,DLC1,EDNRB,ENG,ENPP6,EPB41L2,F8,FAM117B,FAM171A1,FAM174B,FAT4,FBN1,FCGR2B,FGD5,FLT1,FLT4,FYN,GATM,GLIS3,GNAT1,GPR182,GPX6,GRB10,HECW2,HEG1,HGF,HIP…
Cancer, Hematological Disease, Organismal Injury and Abnormalities	Hematologic cancer	1.7e-08				ABCG5,ABCG8,ACE,ACER2,AFAP1L1,AKAP12,AMOTL1,ARHGAP31,ARID1B,ATP11A,BTNL9,C1QTNF1,CALCRL,CBL,CCND2,CD38,CHST15,CLEC4G,CPD,DLC1,ENG,ETS1,FAT4,FBN1,FCGR2B,FLT1,FLT4,FYN,GATA4,GLIS3,HGF,HSPG2,ID4,ITGA9,ITPKB,JCHAIN,KDR,KIF1A,KIT,LMBRD2,LTBP2,LTBP4,MCAM,MEF2A,MMRN2,MYLIP,NID1,NTRK2,PCDH17,PECAM1,PKHD1,Plpp1,PLXNC1,PREX2,PRICKLE2,PTPN14,PXDN,RELN,RGS16,SEMA5A,SERPINA1,SETBP1,SHANK3,STAB2,TANC1,TAOK1,TE…
Cardiovascular System Development and Function, Tissue Morphology	Morphology of blood vessel	1.75e-08				BMP2,CALCRL,CDH5,EDNRB,ENG,FBN1,FLT1,FLT4,GATA4,HGF,HSPG2,NID1,PLXND1,RASIP1,SEMA5A,TEK,TFPI,TGFBR3,TIMP3
Cancer, Organismal Injury and Abnormalities	Cancer of secretory structure	2.29e-08				ACSS2,ADAM23,ADAMTS1,ADD3,AKAP12,AMOTL1,ARHGAP31,ARHGAP32,ARID1B,ARMCX4,ATP11A,ATP2B4,BMP2,BTNL9,CA3,CALCRL,CBL,CCND2,CD38,CD93,CDH5,CEACAM1,CHRNA4,COL13A1,COL8A1,CPD,CYP1A2,CYP4B1,CYYR1,DLC1,DNASE1L3,EDNRB,ENG,ETS1,EXOC3L2,F8,FAT4,FBN1,FGD5,FLT1,FLT4,FMNL3,FYN,GATA4,GRB10,HECW2,HEG1,HGF,HIPK2,HSPG2,INMT,ITGA6,JCHAIN,KCNMA1,KDR,KIF1A,KIT,LMBRD2,LRRC8C,LTBP2,LTBP4,LYVE1,MARCO,MCAM,MCC,MED13,MYLIP,…
Cancer, Gastrointestinal Disease, Hepatic System Disease, Organismal Injury and Abnormalities	Liver carcinoma	2.35e-08				ABCG8,ACE,ACSS2,ADAM23,ADAMTS1,AFAP1L1,AQP1,ARMCX1,ATP11A,ATP7A,BTNL9,C1QTNF1,CALCRL,CDH13,CDH5,CEACAM1,CHRNA4,CLEC4G,COL13A1,Cyp2c54 (includes others),DLC1,DNASE1L3,EDNRB,ENG,ETS1,F8,FAM171A1,FAT4,FBN1,FLT1,FLT4,FMNL3,GIMAP6,GNAT1,GRB10,HECW2,HEG1,HGF,HIPK2,HSPG2,ID4,INHBB,ITGA9,JCHAIN,KCNMA1,KDR,KIF1A,KIT,LAMC1,LNPEP,LPCAT1,LTBP2,LTBP4,LYVE1,MARCO,MCC,MED13,MEF2A,MMRN2,MRC1,NID1,NTRK2,NUPR1,OIT…
Cancer, Organismal Injury and Abnormalities	Pelvic cancer	2.48e-08				ABCG5,ACE,ACSS2,ADAM23,ADD3,AFAP1L1,AKAP12,AMOTL1,AQP1,ARHGAP31,ARHGAP32,ARID1B,ATP11A,ATP2B4,BMP2,BTNL9,CA3,CA5A,CALCRL,CBL,CCND2,CD55,CDH13,CDH5,CEACAM1,CHRNA4,CHST15,CLEC14A,COL13A1,COL8A1,CPD,CYP1A2,DAB2,DLC1,DNASE1L3,EDNRB,ENG,EPB41L2,ETS1,EXOC3L2,F8,FAM171A1,FAT4,FBN1,FGD5,FLT1,FLT4,FMNL3,FYN,GLIS3,GNAT1,GPX6,GRB10,HECW2,HEG1,HGF,HIPK2,HSPG2,INMT,ITGA6,ITGA9,ITPKB,JAM2,JCHAIN,KCNMA1,KDR,KIF…
Cancer, Hematological Disease, Organismal Injury and Abnormalities	Lymphocytic neoplasm	2.68e-08				ACE,AFAP1L1,AMOTL1,ARID1B,ATP11A,C1QTNF1,CCND2,CD38,CLEC4G,CPD,DLC1,ENG,ETS1,FAT4,FBN1,FCGR2B,FLT1,FLT4,FYN,GLIS3,HGF,ITGA9,ITPKB,JCHAIN,KDR,KIT,LMBRD2,LTBP2,MCAM,MEF2A,MMRN2,MYLIP,NTRK2,PCDH17,PECAM1,Plpp1,PREX2,PRICKLE2,PTPN14,PXDN,RELN,RGS16,SEMA5A,SERPINA1,SHANK3,STAB2,TANC1,TAOK1,TEK,TFPI,THBD,TIMP3
Organismal Development, Organismal Injury and Abnormalities	Abnormal morphology of thoracic cavity	3.02e-08				ADGRF5,AKAP12,CALCRL,CBL,CCND2,CDH5,CYP1A2,ETS1,FAT4,FBN1,GATA4,HEG1,HSPG2,ITGA6,LAMC1,LNPEP,MEF2A,Meg3,NPR1,PECAM1,PLXND1,RASIP1,TEK,TGFBR3,THBD,TIE1,TIMP3
Cancer, Organismal Injury and Abnormalities, Renal and Urological Disease	Sarcomatoid renal cell carcinoma	3.08e-08				FLT1,FLT4,KDR,KIT,NTRK2,TEK
Hematological Disease, Immunological Disease	Lymphoproliferative disorder	3.39e-08				ACE,AFAP1L1,AMOTL1,ARID1B,ATP11A,C1QTNF1,CBL,CCND2,CD38,CLEC4G,CPD,DLC1,ENG,ETS1,FAT4,FBN1,FCGR2B,FLT1,FLT4,FYN,GLIS3,HGF,ITGA9,ITPKB,KDR,KIT,LMBRD2,LTBP2,MCAM,MEF2A,MMRN2,MYLIP,NTRK2,PCDH17,PECAM1,PREX2,PRICKLE2,PTPN14,PXDN,RELN,RGS16,SEMA5A,SERPINA1,SETBP1,SHANK3,STAB2,TANC1,TAOK1,TEK,TFPI,THBD,TIMP3
Cancer, Gastrointestinal Disease, Organismal Injury and Abnormalities	Gastrointestinal carcinoma	4.31e-08				ABCG5,ACE,ACSS2,ADAM23,ADAMTS1,ADD3,AFAP1L1,AGXT,AKAP12,AMOTL1,AQP1,ARHGAP31,ARHGAP32,ARID1B,ARMCX1,ARMCX4,ATP11A,ATP2B4,ATP7A,BTNL9,C1QTNF1,CA5A,CALCRL,CBL,CCND2,CD300LG,CD38,CD93,CDH13,CDH5,CEACAM1,CHRNA4,CHST15,CLEC14A,CNR2,COL8A1,CPD,CYP1A2,CYP26B1,CYP4B1,CYP8B1,CYYR1,DAB2,DLC1,EDNRB,ENG,ENPP6,EPB41L2,EXOC3L2,F8,FAM117B,FAM171A1,FAM174B,FAT4,FBN1,FCGR2B,FGD5,FLT1,FLT4,FMNL2,FMNL3,FYN,GCAT,GLI…
Cancer, Hematological Disease, Immunological Disease, Organismal Injury and Abnormalities	Lymphoproliferative malignancy	7.53e-08				ACE,AFAP1L1,AMOTL1,ARID1B,ATP11A,C1QTNF1,CCND2,CD38,CLEC4G,CPD,DLC1,ENG,ETS1,FAT4,FBN1,FCGR2B,FLT1,FLT4,FYN,GLIS3,HGF,ITGA9,ITPKB,KDR,KIT,LMBRD2,LTBP2,MCAM,MEF2A,MMRN2,MYLIP,NTRK2,PCDH17,PECAM1,PREX2,PRICKLE2,PTPN14,PXDN,RELN,RGS16,SEMA5A,SERPINA1,SHANK3,STAB2,TANC1,TAOK1,TEK,TFPI,THBD,TIMP3
Cancer, Organismal Injury and Abnormalities	Benign neoplasia	1.04e-07				CALCRL,CBL,CCND2,CEACAM1,COL13A1,COL8A1,DAB2,DNASE1L3,EDNRB,ENG,FAM171A1,FBN1,FLT1,FLT4,HGF,ID4,ITGA6,JCHAIN,KDR,KIT,MCAM,NPR1,NTRK2,PCDH12,PLXNC1,RELN,RGS5,ROBO2,SLC2A5,STAB1,TCF12,TEK,TGFBR3,TIE1,TIMP3,TSPAN7
Endocrine System Disorders, Gastrointestinal Disease, Metabolic Disease, Organismal Injury and Abnormalities	Diabetic complication	1.09e-07				ACE,AQP1,BMP2,CA3,CA5A,CNR2,COL13A1,COL8A1,HGF,KDR,PDE2A,PECAM1,ROBO2,SCNN1A,TEK,TFPI
Cell Morphology	Abnormal morphology of cells	1.45e-07				ADD3,ADGRF5,CBL,CCND2,CD55,CLEC4G,COL13A1,COL8A1,CYP1A2,CYP26B1,EDNRB,ETS1,FCGR2B,FLT1,FYN,GATA4,GLIS3,GNAT1,Hamp/Hamp2,HGF,HSPG2,ITGA6,ITPKB,JAM2,LAMC1,Meg3,NID1,NTRK2,OLIG1,PKHD1,PKP1,PLXNC1,Podxl,RASIP1,ROBO2,SEMA5A,Serpina3g (includes others),SHANK3,SLC12A6,SORL1,STON1,SULT1E1,TEK,TIE1
Cancer, Organismal Injury and Abnormalities	Urogenital cancer	1.99e-07				ABCG5,ACE,ACSS2,ADAM23,ADD3,AGXT,AKAP12,AMOTL1,AQP1,ARHGAP31,ARHGAP32,ARID1B,ATP11A,ATP2B4,BMP2,BTNL9,CA3,CALCRL,CBL,CCND2,CD55,CDH13,CDH5,CEACAM1,CHRNA4,CHST15,CLEC14A,COL13A1,COL8A1,CPD,CYP1A2,DAB2,DLC1,DNASE1L3,EDNRB,ENG,EPB41L2,ETS1,EXOC3L2,F8,FAM171A1,FAT4,FBN1,FGD5,FLT1,FLT4,FMNL3,FYN,GATM,GNAT1,GPX6,GRB10,HECW2,HEG1,HGF,HIPK2,HSPG2,INHBB,INMT,ITGA6,ITGA9,JAM2,JCHAIN,KCNMA1,KDR,KIF1A,KIT,LA…
Cancer, Endocrine System Disorders, Organismal Injury and Abnormalities	Papillary thyroid carcinoma	2.15e-07				ADAMTS1,ENG,ETS1,FLT1,FLT4,HGF,KDR,KIT,NTRK2,SERPINA1,TEK,TIMP3
Cancer, Organismal Injury and Abnormalities	Metastatic C-KIT mutation positive melanoma	2.8e-07				FLT1,FLT4,FYN,KDR,KIT,TEK
Cancer, Organismal Injury and Abnormalities, Tumor Morphology	Progressive gastrointestinal stromal neoplasia	2.8e-07				FLT1,FLT4,FYN,KDR,KIT,TEK
Cancer, Organismal Injury and Abnormalities	Stage IIIB unresectable C-KIT mutation positive melanoma	2.8e-07				FLT1,FLT4,FYN,KDR,KIT,TEK
Cancer, Organismal Injury and Abnormalities	Unresectable BRAF mutation negative KIT mutation positive NRAS mutation negative melanoma	2.8e-07				FLT1,FLT4,FYN,KDR,KIT,TEK
Cardiovascular System Development and Function, Organismal Development, Tissue Morphology	Morphology of endothelial tissue	3.06e-07				CDH5,COL8A1,ETS1,FLT1,FLT4,HEG1,RASIP1,TEK,TIE1
Cancer, Endocrine System Disorders, Organismal Injury and Abnormalities, Tumor Morphology	Locally advanced progressive medullary thyroid cancer	3.23e-07				FLT1,FLT4,KDR,TEK
Cancer, Organismal Injury and Abnormalities, Renal and Urological Disease	Recurrent renal clear cell adenocarcinoma	3.23e-07				FLT1,FLT4,KDR,KIT
Cardiovascular System Development and Function	Stabilization of blood vessel	3.23e-07				FLT1,FLT4,KDR,TEK
Cancer, Endocrine System Disorders, Organismal Injury and Abnormalities	Symptomatic stage aggressive RET mutation negative medullary thyroid cancer	3.23e-07				FLT1,FLT4,KDR,TEK
Cancer, Endocrine System Disorders, Hereditary Disorder, Organismal Injury and Abnormalities	Symptomatic stage aggressive RET mutation positive medullary thyroid cancer	3.23e-07				FLT1,FLT4,KDR,TEK
Cancer, Endocrine System Disorders, Organismal Injury and Abnormalities	Symptomatic stage locally advanced RET mutation negative medullary thyroid cancer	3.23e-07				FLT1,FLT4,KDR,TEK
Cancer, Endocrine System Disorders, Hereditary Disorder, Organismal Injury and Abnormalities	Symptomatic stage locally advanced RET mutation positive medullary thyroid cancer	3.23e-07				FLT1,FLT4,KDR,TEK
Cancer, Endocrine System Disorders, Organismal Injury and Abnormalities	Symptomatic stage metastatic RET mutation negative medullary thyroid cancer	3.23e-07				FLT1,FLT4,KDR,TEK
Cancer, Endocrine System Disorders, Hereditary Disorder, Organismal Injury and Abnormalities	Symptomatic stage metastatic RET mutation positive medullary thyroid cancer	3.23e-07				FLT1,FLT4,KDR,TEK
Cancer, Endocrine System Disorders, Organismal Injury and Abnormalities	Symptomatic stage unresectable RET mutation negative medullary thyroid cancer	3.23e-07				FLT1,FLT4,KDR,TEK
Cancer, Endocrine System Disorders, Hereditary Disorder, Organismal Injury and Abnormalities	Symptomatic stage unresectable RET mutation positive medullary thyroid cancer	3.23e-07				FLT1,FLT4,KDR,TEK
Cancer, Endocrine System Disorders, Organismal Injury and Abnormalities, Tumor Morphology	Unresectable progressive medullary thyroid cancer	3.23e-07				FLT1,FLT4,KDR,TEK
Cardiovascular Disease, Organismal Injury and Abnormalities, Respiratory Disease	Pulmonary vascular disease	3.28e-07				APOM,CA3,CA5A,CHRNA4,EDNRB,ENG,F8,FLT1,KDR,KIT,NPR1,TFPI
Renal and Urological System Development and Function	Morphology of urinary system	3.34e-07				ACE,ADAMTS1,AQP1,CD55,FAT4,FCGR2B,FYN,GLIS3,ITGA6,LAMC1,PECAM1,PKHD1,Podxl,ROBO2,STAB1,STAB2,TIE1,TIMP3
Cancer, Organismal Injury and Abnormalities, Reproductive System Disease	Tumorigenesis of genital organ	3.66e-07				ABCG5,ACE,ACSS2,ADAM23,ADD3,AKAP12,AMOTL1,AQP1,ARHGAP31,ARHGAP32,ARID1B,ATP11A,ATP2B4,BMP2,BTNL9,CA3,CALCRL,CBL,CCND2,CD55,CDH13,CDH5,CEACAM1,CHRNA4,CHST15,CLEC14A,COL13A1,COL8A1,CPD,CYP1A2,DAB2,DLC1,DNASE1L3,EDNRB,ENG,EPB41L2,ETS1,EXOC3L2,F8,FAM171A1,FAT4,FBN1,FGD5,FLT1,FLT4,FMNL3,FYN,GATA4,GNAT1,GPX6,GRB10,HECW2,HEG1,HGF,HIPK2,HSPG2,INMT,ITGA6,ITGA9,JAM2,JCHAIN,KCNMA1,KDR,KIF1A,KIT,LAMC1,LMBRD2…
Cancer, Organismal Injury and Abnormalities	Spindle cell sarcoma	3.67e-07				AFAP1L1,FLT1,FLT4,KDR,KIT
Cancer, Organismal Injury and Abnormalities, Reproductive System Disease	Genital tumor	3.74e-07				ABCG5,ACE,ACSS2,ADAM23,ADD3,AKAP12,AMOTL1,AQP1,ARHGAP31,ARHGAP32,ARID1B,ATP11A,ATP2B4,BMP2,BTNL9,CA3,CALCRL,CBL,CCND2,CD55,CDH13,CDH5,CEACAM1,CHRNA4,CHST15,CLEC14A,COL13A1,COL8A1,CPD,CYP1A2,DAB2,DLC1,DNASE1L3,EDNRB,ENG,EPB41L2,ETS1,EXOC3L2,F8,FAM171A1,FAT4,FBN1,FGD5,FLT1,FLT4,FMNL3,FYN,GATA4,GNAT1,GPX6,GRB10,HECW2,HEG1,HGF,HIPK2,HSPG2,INMT,ITGA6,ITGA9,JAM2,JCHAIN,KCNMA1,KDR,KIF1A,KIT,LAMC1,LMBRD2…
Cancer, Organismal Injury and Abnormalities	Genitourinary tumor	3.95e-07				ABCG5,ACE,ACSS2,ADAM23,ADD3,AGXT,AKAP12,AMOTL1,AQP1,ARHGAP31,ARHGAP32,ARID1B,ATP11A,ATP2B4,BMP2,BTNL9,CA3,CALCRL,CBL,CCND2,CD55,CDH13,CDH5,CEACAM1,CHRNA4,CHST15,CLEC14A,COL13A1,COL8A1,CPD,CYP1A2,DAB2,DLC1,DNASE1L3,EDNRB,ENG,EPB41L2,ETS1,EXOC3L2,F8,FAM171A1,FAT4,FBN1,FGD5,FLT1,FLT4,FMNL3,FYN,GATA4,GATM,GNAT1,GPX6,GRB10,HECW2,HEG1,HGF,HIPK2,HSPG2,INHBB,INMT,ITGA6,ITGA9,JAM2,JCHAIN,KCNMA1,KDR,KIF1A,…
Cancer, Organismal Injury and Abnormalities, Reproductive System Disease	Genital tract cancer	4.19e-07				ABCG5,ACE,ACSS2,ADAM23,ADD3,AKAP12,AMOTL1,AQP1,ARHGAP31,ARHGAP32,ARID1B,ATP11A,ATP2B4,BMP2,BTNL9,CA3,CALCRL,CBL,CCND2,CD55,CDH13,CDH5,CEACAM1,CHRNA4,CHST15,CLEC14A,COL13A1,COL8A1,CPD,CYP1A2,DAB2,DLC1,DNASE1L3,EDNRB,ENG,EPB41L2,ETS1,EXOC3L2,F8,FAM171A1,FAT4,FBN1,FGD5,FLT1,FLT4,FMNL3,FYN,GNAT1,GPX6,GRB10,HECW2,HEG1,HGF,HIPK2,HSPG2,INMT,ITGA6,ITGA9,JAM2,JCHAIN,KCNMA1,KDR,KIF1A,KIT,LAMC1,LMBRD2,LNPEP…
Cancer, Organismal Injury and Abnormalities	Resectable secondary tumor	4.34e-07				FLT1,FLT4,KDR,KIT,NTRK2,TEK
Cancer, Organismal Injury and Abnormalities, Reproductive System Disease	Prostate Cancer and Tumors	4.63e-07				ACSS2,ADD3,AKAP12,ARHGAP31,ARID1B,ATP11A,ATP2B4,BMP2,BTNL9,CA3,CALCRL,CBL,CCND2,CDH5,CEACAM1,CHRNA4,COL13A1,COL8A1,CPD,CYP1A2,DLC1,DNASE1L3,EDNRB,ENG,ETS1,EXOC3L2,F8,FAT4,FBN1,FGD5,FLT1,FLT4,FMNL3,FYN,HECW2,HEG1,HGF,HIPK2,HSPG2,INMT,ITGA6,JCHAIN,KCNMA1,KDR,KIF1A,KIT,LRRC8C,LTBP2,LTBP4,LYVE1,MARCO,MCC,MED13,MYLIP,NPR1,NTN4,NTRK2,OIT3,PCDH17,PEAK1,PKHD1,PKP1,PREX2,PXDN,RAPGEF5,RASGRP3,RELN,ROBO4,SC…
Cancer, Gastrointestinal Disease, Organismal Injury and Abnormalities	Gastric adenocarcinoma	4.71e-07				ADD3,AFAP1L1,AGXT,ARHGAP32,ARID1B,CCND2,CD38,CDH5,CHRNA4,DAB2,DLC1,EDNRB,F8,FAT4,FBN1,FLT4,GPX6,HGF,HSPG2,INHBB,ITGA9,KCNMA1,KDR,KIF1A,KIT,LAMC1,LTBP4,NID1,NTRK2,PCDH17,PDE2A,PKHD1,PREX2,PRICKLE2,PXDN,RELN,STAB1,TGFBR3,THBD,TMEM132E,ZDHHC2
Organ Morphology, Organismal Development, Renal and Urological System Development and Function	Morphology of kidney	5.08e-07				ACE,ADAMTS1,AQP1,CD55,FAT4,FCGR2B,FYN,GLIS3,LAMC1,PECAM1,PKHD1,Podxl,ROBO2,STAB1,STAB2,TIE1,TIMP3
Cancer, Endocrine System Disorders, Organismal Injury and Abnormalities	Iodine-refractory locoregional papillary thyroid cancer	5.16e-07				FLT1,FLT4,KDR,KIT,TEK
Cancer, Endocrine System Disorders, Organismal Injury and Abnormalities	Iodine-refractory unresectable papillary thyroid cancer	5.16e-07				FLT1,FLT4,KDR,KIT,TEK
Cancer, Endocrine System Disorders, Organismal Injury and Abnormalities	Locoregional unresectable papillary thyroid cancer	5.16e-07				FLT1,FLT4,KDR,KIT,TEK
Cancer, Endocrine System Disorders, Organismal Injury and Abnormalities, Tumor Morphology	Progressive thyroid oncocytic carcinoma	5.16e-07				FLT1,FLT4,KDR,KIT,TEK
Cancer, Endocrine System Disorders, Organismal Injury and Abnormalities	Symptomatic stage iodine-refractory papillary thyroid cancer	5.16e-07				FLT1,FLT4,KDR,KIT,TEK
Cancer, Endocrine System Disorders, Organismal Injury and Abnormalities	Symptomatic stage locoregional papillary thyroid cancer	5.16e-07				FLT1,FLT4,KDR,KIT,TEK
Cancer, Endocrine System Disorders, Organismal Injury and Abnormalities	Symptomatic stage persistent papillary thyroid cancer	5.16e-07				FLT1,FLT4,KDR,KIT,TEK
Cancer, Endocrine System Disorders, Organismal Injury and Abnormalities	Symptomatic stage persistent thyroid oncocytic carcinoma	5.16e-07				FLT1,FLT4,KDR,KIT,TEK
Cancer, Endocrine System Disorders, Organismal Injury and Abnormalities	Symptomatic stage recurrent papillary thyroid cancer	5.16e-07				FLT1,FLT4,KDR,KIT,TEK
Cancer, Endocrine System Disorders, Organismal Injury and Abnormalities	Symptomatic stage unresectable papillary thyroid cancer	5.16e-07				FLT1,FLT4,KDR,KIT,TEK
Cancer, Organismal Injury and Abnormalities	Papillary adenocarcinoma	5.25e-07				ADAMTS1,ARID1B,DAB2,ENG,ETS1,FAM171A1,FLT1,FLT4,HGF,KDR,KIT,MCAM,NTRK2,SERPINA1,TEK,TIMP3
Cancer, Endocrine System Disorders, Gastrointestinal Disease, Organismal Injury and Abnormalities	Pancreatic ductal adenocarcinoma	5.3e-07				ADAM23,AMOTL1,ARHGAP32,ARID1B,ARMCX4,ATP11A,ATP2B4,BMP2,CBL,CD93,COL8A1,CYP4B1,CYYR1,DLC1,ENG,ETS1,EXOC3L2,F8,FAT4,FLT1,FLT4,GATA4,GRB10,HECW2,HEG1,HGF,KDR,KIT,LMBRD2,LTBP4,MCAM,MCC,MYLIP,NID1,NTN4,PKHD1,PLXND1,PPP1R16B,PREX2,PTPRB,PXDN,RELN,ROBO2,ROBO4,SEMA5A,SETBP1,SHANK3,SLC2A5,SOGA1,STON1,TANC2,TCF12,TIE1,TIMP3,TMEM132E,TMEM2,ZNF644
Cancer, Gastrointestinal Disease, Hepatic System Disease, Organismal Injury and Abnormalities	Advanced hepatocellular carcinoma	5.34e-07				FLT1,FLT4,KDR,KIT,NTRK2,TEK
Cancer, Cardiovascular Disease, Organismal Injury and Abnormalities	Vascular tumor	5.45e-07				CEACAM1,EDNRB,FLT1,FLT4,HGF,KDR,KIT,NPR1,NTRK2,ROBO2,STAB1,TEK,TGFBR3
Cancer, Endocrine System Disorders, Organismal Injury and Abnormalities	Follicular thyroid carcinoma	5.73e-07				ADAMTS1,ENG,ETS1,FLT1,FLT4,KDR,KIT,TEK
Cardiovascular System Development and Function, Tissue Morphology	Morphology of artery	6.11e-07				BMP2,CDH5,EDNRB,ENG,FBN1,FLT1,GATA4,HGF,PLXND1,RASIP1,TEK,TIMP3
Cancer, Organismal Injury and Abnormalities	Head and neck cancer	6.25e-07				ACE,ACSS2,ADAMTS1,AKAP12,ARHGAP31,ARID1B,ATP7A,BMP2,CCND2,CD38,CDH13,CHST15,CYP26B1,DAB2,DLC1,ENG,EPB41L2,ETS1,FAT4,FBN1,FLT1,FLT4,FMNL2,HEG1,HGF,HIPK2,HSPG2,ITGA6,ITGA9,KDR,KIF1A,KIT,LTBP4,MRC1,NPR1,NTRK2,OLIG1,PCDH12,PCDH17,PECAM1,PREX2,RASGRP3,RASIP1,RELN,ROBO2,SCNN1A,SEMA6A,SERPINA1,SETBP1,SHANK3,SORL1,TANC2,TEK,THBD,TIE1,TIMP3,TMEM132E
Organismal Injury and Abnormalities, Renal and Urological Disease	Early stage kidney disease	6.88e-07				ACE,CA3,CA5A,FLT1,FLT4,KDR,KIT
Cancer, Organismal Injury and Abnormalities, Tumor Morphology	Progressed unresectable gastrointestinal stromal tumor	7.09e-07				FLT1,FLT4,KDR,KIT,TEK
Cancer, Gastrointestinal Disease, Organismal Injury and Abnormalities	Stage IV primary colon adenocarcinoma	7.09e-07				FLT1,FLT4,KDR,KIT,TEK
Cancer, Gastrointestinal Disease, Organismal Injury and Abnormalities	Stage IV primary rectal adenocarcinoma	7.09e-07				FLT1,FLT4,KDR,KIT,TEK
Cancer, Cardiovascular Disease, Organismal Injury and Abnormalities	Hemangioma	7.3e-07				CEACAM1,EDNRB,FLT1,FLT4,KDR,NPR1,NTRK2,ROBO2,STAB1,TEK,TGFBR3
Cancer, Organismal Injury and Abnormalities, Reproductive System Disease	Prostate cancer	7.5e-07				ACSS2,ADD3,AKAP12,ARHGAP31,ARID1B,ATP11A,ATP2B4,BMP2,BTNL9,CA3,CALCRL,CBL,CCND2,CDH5,CEACAM1,CHRNA4,COL13A1,COL8A1,CPD,CYP1A2,DLC1,DNASE1L3,EDNRB,ETS1,EXOC3L2,F8,FAT4,FBN1,FGD5,FLT1,FLT4,FMNL3,FYN,HECW2,HEG1,HGF,HIPK2,HSPG2,INMT,ITGA6,JCHAIN,KCNMA1,KDR,KIF1A,KIT,LRRC8C,LTBP2,LTBP4,LYVE1,MARCO,MCC,MED13,MYLIP,NPR1,NTN4,NTRK2,OIT3,PCDH17,PEAK1,PKHD1,PKP1,PREX2,PXDN,RAPGEF5,RASGRP3,RELN,ROBO4,SCNN1A…
Cardiovascular Disease, Cardiovascular System Development and Function, Organismal Injury and Abnormalities, Tissue Morphology	Abnormal morphology of blood vessel	7.6e-07				BMP2,CALCRL,CDH5,EDNRB,ENG,FBN1,FLT1,GATA4,HSPG2,NID1,PLXND1,RASIP1,SEMA5A,TEK,TIMP3
Cancer, Organismal Injury and Abnormalities	Squamous-cell carcinoma	8.2e-07				ACE,ACSS2,ADD3,AGXT,AKAP12,AQP1,ARHGAP31,ATP7A,BMP2,CA3,CBL,CD300LG,CD55,CDH13,CDH5,CHST15,CYP26B1,CYP8B1,DAB2,DLC1,ENG,EPB41L2,EXOC3L2,FAT4,FBN1,FLT4,FMNL2,FYN,GCAT,GIMAP4,GRB10,HEG1,HGF,HIPK2,HSPG2,INHBB,ITGA6,ITGA9,KCNMA1,KDR,KIT,LTBP2,LTBP4,MCAM,MEF2A,MRC1,MYLIP,NID1,NPR1,NTN4,NTRK2,PCDH12,PCDH17,PDE2A,PKHD1,PREX2,PTPRB,PXDN,RAPGEF5,RASGRP3,RASIP1,RELN,ROBO2,SCNN1A,SEMA5A,SEMA6A,SETBP1,SHANK3…
Embryonic Development, Organ Development, Organ Morphology, Organismal Development, Respiratory System Development and Function, Tissue Development	Morphology of lung	8.82e-07				ADGRF5,AKAP12,CYP1A2,FAT4,FBN1,FLT4,GATA4,ITGA6,LAMC1,Meg3,PECAM1,TIE1,TIMP3
Cancer, Organismal Injury and Abnormalities	Nerve sheath tumor	9e-07				FLT1,FLT4,HGF,KDR,KIT,TEK,TIE1
Cancer, Endocrine System Disorders, Gastrointestinal Disease, Organismal Injury and Abnormalities	Pancreatic cancer	9.26e-07				ADAM23,ADAMTS1,AMOTL1,ARHGAP32,ARID1B,ARMCX4,ATP11A,ATP2B4,BMP2,CBL,CD93,COL8A1,CYP4B1,CYYR1,DLC1,ENG,ETS1,EXOC3L2,F8,FAT4,FLT1,FLT4,GATA4,GRB10,HECW2,HEG1,HGF,KDR,KIT,LMBRD2,LTBP4,MCAM,MCC,MYLIP,NID1,NTN4,PKHD1,PLXND1,PPP1R16B,PREX2,PTPRB,PXDN,RELN,ROBO2,ROBO4,SEMA5A,SETBP1,SHANK3,SLC2A5,SOGA1,STAB2,STON1,TANC2,TCF12,TFPI,TIE1,TIMP3,TMEM132E,TMEM2,ZNF644
Cell Morphology, Organismal Injury and Abnormalities, Tissue Morphology	Abnormal morphology of basement membrane	9.51e-07				COL13A1,COL8A1,HSPG2,ITGA6,LAMC1,NID1
Cancer, Organismal Injury and Abnormalities	Head and neck carcinoma	9.6e-07				ACE,ACSS2,ADAMTS1,AKAP12,ARHGAP31,ATP7A,BMP2,CD38,CDH13,CHST15,CYP26B1,DAB2,DLC1,ENG,EPB41L2,ETS1,FAT4,FBN1,FLT1,FLT4,FMNL2,HEG1,HGF,HIPK2,HSPG2,ITGA6,ITGA9,KDR,KIT,LTBP4,MRC1,NPR1,NTRK2,PCDH12,PCDH17,PREX2,RASGRP3,RASIP1,RELN,ROBO2,SCNN1A,SEMA6A,SERPINA1,SETBP1,SHANK3,SORL1,TANC2,TEK,THBD,TIE1,TIMP3,TMEM132E
Cell-To-Cell Signaling and Interaction	Attachment of radial glial cells	9.65e-07				HSPG2,ITGA6,LAMC1
Cardiovascular Disease, Organismal Injury and Abnormalities	Chronic coronary heart disease	9.65e-07				FLT1,FLT4,KDR
Cardiovascular System Development and Function, Embryonic Development, Organ Development, Organismal Development, Renal and Urological System Development and Function, Tissue Development	Formation of peritubular capillary	9.65e-07				FLT1,FLT4,KDR
Cardiovascular System Development and Function, Renal and Urological System Development and Function	Stabilization of glomerular capillary	9.65e-07				FLT1,FLT4,KDR
Cardiovascular System Development and Function, Renal and Urological System Development and Function	Stabilization of peritubular capillary	9.65e-07				FLT1,FLT4,KDR
Cardiovascular System Development and Function	Morphology of vessel component	9.66e-07				CALCRL,ENG,FBN1,FLT4,GATA4,PLXND1,TFPI,TIMP3
Cardiovascular Disease, Cardiovascular System Development and Function, Organismal Injury and Abnormalities, Tissue Morphology	Abnormal morphology of artery	9.85e-07				BMP2,CDH5,EDNRB,ENG,FBN1,FLT1,GATA4,PLXND1,RASIP1,TEK,TIMP3
Cancer, Endocrine System Disorders, Gastrointestinal Disease, Organismal Injury and Abnormalities	Islet-cell carcinoma	1.14e-06				FLT1,FLT4,KDR,KIT
Cancer, Endocrine System Disorders, Gastrointestinal Disease, Organismal Injury and Abnormalities	Well-differentiated locally advanced neuroendocrine tumor of pancreatic origin	1.14e-06				FLT1,FLT4,KDR,KIT
Cancer, Organismal Injury and Abnormalities	Neck neoplasm	1.17e-06				ACSS2,ADAMTS1,ARHGAP31,BMP2,CCND2,CD38,CYP26B1,DAB2,DLC1,ENG,EPB41L2,ETS1,FAT4,FLT1,FLT4,FMNL2,GLIS3,HEG1,HGF,HIPK2,KDR,KIF1A,KIT,MCC,MEF2A,NTRK2,PCDH12,PCDH17,PREX2,RASGRP3,SERPINA1,TANC2,TEK,TIMP3
Cancer, Organismal Injury and Abnormalities, Renal and Urological Disease	Non-clear cell renal carcinoma	1.26e-06				FLT1,FLT4,KDR,KIT,TIMP3
Cancer, Endocrine System Disorders, Organismal Injury and Abnormalities, Tumor Morphology	Progressive papillary thyroid carcinoma	1.26e-06				FLT1,FLT4,KDR,KIT,TEK
Cancer, Endocrine System Disorders, Organismal Injury and Abnormalities	Symptomatic stage iodine-refractory thyroid oncocytic carcinoma	1.26e-06				FLT1,FLT4,KDR,KIT,TEK
Cancer, Endocrine System Disorders, Organismal Injury and Abnormalities	Symptomatic stage locoregional thyroid oncocytic carcinoma	1.26e-06				FLT1,FLT4,KDR,KIT,TEK
Cancer, Endocrine System Disorders, Organismal Injury and Abnormalities	Symptomatic stage recurrent thyroid oncocytic carcinoma	1.26e-06				FLT1,FLT4,KDR,KIT,TEK
Cancer, Endocrine System Disorders, Organismal Injury and Abnormalities	Symptomatic stage unresectable thyroid oncocytic carcinoma	1.26e-06				FLT1,FLT4,KDR,KIT,TEK
Organismal Injury and Abnormalities, Reproductive System Disease	Abnormal growth in endometrium	1.27e-06				ABCG5,ACE,ACSS2,ADAM23,ADD3,AQP1,ARID1B,ATP11A,CD55,CDH13,CHRNA4,CHST15,CLEC14A,COL13A1,CYP1A2,DAB2,DLC1,EDNRB,ENG,EPB41L2,F8,FAM171A1,FAT4,FBN1,GPX6,GRB10,HECW2,HGF,ITGA6,JAM2,KCNMA1,KDR,KIT,LAMC1,LMBRD2,LRRC8C,LTBP4,MCC,NID1,PCDH12,PCDH17,PDE2A,PKHD1,PKP1,PLXNC1,PREX2,PTPN14,RASGRP3,RELN,RGS5,ROBO2,ROBO4,SCNN1A,SETBP1,SHANK3,SLC12A6,SLC43A1,SORL1,STAB1,STAB2,STON1,SULT1E1,TANC2,TEK,TGFBR3,TIE1,…
Organismal Injury and Abnormalities, Reproductive System Disease	Abnormality of endometrium	1.38e-06				ABCG5,ACE,ACSS2,ADAM23,ADD3,AQP1,ARID1B,ATP11A,CD55,CDH13,CHRNA4,CHST15,CLEC14A,COL13A1,CYP1A2,DAB2,DLC1,EDNRB,ENG,EPB41L2,F8,FAM171A1,FAT4,FBN1,GPX6,GRB10,HECW2,HGF,ITGA6,JAM2,KCNMA1,KDR,KIT,LAMC1,LMBRD2,LRRC8C,LTBP4,MCC,NID1,PCDH12,PCDH17,PDE2A,PKHD1,PKP1,PLXNC1,PREX2,PTPN14,RASGRP3,RELN,RGS5,ROBO2,ROBO4,SCNN1A,SETBP1,SHANK3,SLC12A6,SLC43A1,SORL1,STAB1,STAB2,STON1,SULT1E1,TANC2,TEK,TGFBR3,TIE1,…
Cancer, Gastrointestinal Disease, Organismal Injury and Abnormalities	Gastroesophageal adenocarcinoma	1.58e-06				ADD3,AFAP1L1,AGXT,ARHGAP32,ARID1B,CCND2,CD38,CDH5,CHRNA4,COL8A1,DAB2,DLC1,EDNRB,ENG,F8,FAT4,FBN1,FGD5,FLT4,GPX6,HGF,HSPG2,INHBB,ITGA9,KCNMA1,KDR,KIF1A,KIT,LAMC1,LTBP4,NID1,NTRK2,PCDH17,PDE2A,PKHD1,PREX2,PRICKLE2,PXDN,RELN,STAB1,TGFBR3,THBD,TIMP3,TMEM132E,ZDHHC2
Cancer, Organismal Injury and Abnormalities	Head and neck neoplasia	1.6e-06				ABCG8,ACE,ACSS2,ADAMTS1,ADD3,AGXT,AKAP12,ARHGAP31,ARID1B,ATP7A,BMP2,CBL,CCND2,CD38,CDH13,CDH5,CHST15,CYP26B1,DAB2,DLC1,ENG,EPB41L2,ETS1,EXOC3L2,FAM174B,FAT4,FBN1,FGD5,FLT1,FLT4,FMNL2,GCAT,GIMAP6,GLIS3,HEG1,HGF,HIPK2,HSPG2,ID4,ITGA6,ITGA9,ITPKB,KDR,KIF1A,KIT,LTBP4,MCC,MEF2A,MRC1,NPR1,NTRK2,OLIG1,PCDH12,PCDH17,PECAM1,PREX2,PTPRB,RAPGEF5,RASGRP3,RASIP1,RELN,ROBO2,SCNN1A,SEMA6A,SERPINA1,SETBP1,SHANK3…
Cancer, Organismal Injury and Abnormalities	Locally advanced gastrointestinal stromal neoplasia	1.64e-06				FLT1,FLT4,KDR,KIT,TEK
Cancer, Organismal Injury and Abnormalities, Tumor Morphology	Progressive metastatic gastrointestinal stromal tumor	1.64e-06				FLT1,FLT4,KDR,KIT,TEK
Cancer, Organismal Injury and Abnormalities	Subcutaneous tumor	1.67e-06				CALCRL,CBL,CCND2,COL13A1,COL8A1,EDNRB,FBN1,FLT1,FLT4,HGF,KDR,KIT,PLXNC1,RGS5,SLC2A5,TEK,TGFBR3,TIE1
Cancer, Dermatological Diseases and Conditions, Organismal Injury and Abnormalities	Stage IIIB BRAF mutation negative cutaneous melanoma	1.68e-06				FLT1,FLT4,FYN,KDR,KIT,NTRK2,TEK
Cancer, Organismal Injury and Abnormalities	Unresectable BRAF mutation negative NRAS mutation negative melanoma	1.68e-06				FLT1,FLT4,FYN,KDR,KIT,NTRK2,TEK
Cancer, Organismal Injury and Abnormalities	Unresectable stage IIIC melanoma	1.68e-06				FLT1,FLT4,FYN,KDR,KIT,NTRK2,TEK
Cancer, Organismal Injury and Abnormalities, Reproductive System Disease	Endometrial cancer	1.85e-06				ABCG5,ACE,ACSS2,ADAM23,ADD3,AQP1,ARID1B,CD55,CDH13,CHRNA4,CHST15,CLEC14A,COL13A1,CYP1A2,DAB2,DLC1,EDNRB,ENG,EPB41L2,F8,FAM171A1,FAT4,FBN1,GPX6,GRB10,HECW2,HGF,ITGA6,JAM2,KCNMA1,KDR,KIT,LAMC1,LMBRD2,LRRC8C,LTBP4,MCC,NID1,PCDH12,PCDH17,PDE2A,PKHD1,PKP1,PLXNC1,PREX2,PTPN14,RASGRP3,RELN,RGS5,ROBO2,ROBO4,SCNN1A,SETBP1,SHANK3,SLC12A6,SLC43A1,SORL1,STAB1,STAB2,STON1,SULT1E1,TANC2,TEK,TGFBR3,TIE1,TIMP3,Z…
Cancer, Organismal Injury and Abnormalities, Reproductive System Disease	Uterine tumor	1.88e-06				ABCG5,ACE,ACSS2,ADAM23,ADD3,AQP1,ARID1B,CALCRL,CBL,CD55,CDH13,CHRNA4,CHST15,CLEC14A,COL13A1,CYP1A2,DAB2,DLC1,EDNRB,ENG,EPB41L2,F8,FAM171A1,FAT4,FBN1,FLT1,FLT4,GPX6,GRB10,HECW2,HGF,ITGA6,ITGA9,JAM2,KCNMA1,KDR,KIT,LAMC1,LMBRD2,LRRC8C,LTBP4,MCC,NID1,PCDH12,PCDH17,PDE2A,PKHD1,PKP1,PLXNC1,PREX2,PTPN14,RASGRP3,RELN,RGS5,ROBO2,ROBO4,SCNN1A,SETBP1,SHANK3,SLC12A6,SLC2A5,SLC43A1,SORL1,STAB1,STAB2,STON1,SUL…
Cancer, Organismal Injury and Abnormalities, Renal and Urological Disease	Metastatic renal clear cell cancer	1.89e-06				FLT1,FLT4,KDR,KIT,NTRK2,TEK
Cancer, Neurological Disease, Organismal Injury and Abnormalities	Adult glioblastoma multiforme	1.89e-06				FLT1,FLT4,KDR,KIT
Cancer, Gastrointestinal Disease, Hepatic System Disease, Organismal Injury and Abnormalities	BCLC stage B advanced hepatocellular carcinoma	1.89e-06				FLT1,FLT4,KDR,KIT
Cancer, Gastrointestinal Disease, Hepatic System Disease, Organismal Injury and Abnormalities	BCLC stage B primary hepatocellular carcinoma	1.89e-06				FLT1,FLT4,KDR,KIT
Cancer, Gastrointestinal Disease, Hepatic System Disease, Organismal Injury and Abnormalities	BCLC stage C advanced hepatocellular carcinoma	1.89e-06				FLT1,FLT4,KDR,KIT
Cancer, Gastrointestinal Disease, Hepatic System Disease, Organismal Injury and Abnormalities	BCLC stage C primary hepatocellular carcinoma	1.89e-06				FLT1,FLT4,KDR,KIT
Cancer, Endocrine System Disorders, Organismal Injury and Abnormalities	Clear cell follicular thyroid cancer	1.89e-06				FLT1,FLT4,KDR,KIT
Cancer, Endocrine System Disorders, Organismal Injury and Abnormalities	Columnar cell variant of papillary thyroid carcinoma	1.89e-06				FLT1,FLT4,KDR,KIT
Cancer, Endocrine System Disorders, Organismal Injury and Abnormalities	Cribriform-morula variant of papillary thyroid carcinoma	1.89e-06				FLT1,FLT4,KDR,KIT
Cancer, Endocrine System Disorders, Organismal Injury and Abnormalities, Tumor Morphology	Differentiated iodine-refractory metastatic progressive thyroid carcinoma	1.89e-06				FLT1,FLT4,KDR,KIT
Cancer, Organismal Injury and Abnormalities	FGF mutation positive solid tumor	1.89e-06				FLT1,FLT4,KDR,KIT
Cancer, Endocrine System Disorders, Organismal Injury and Abnormalities	Hurthle cell follicular thyroid cancer	1.89e-06				FLT1,FLT4,KDR,KIT
Cancer, Endocrine System Disorders, Organismal Injury and Abnormalities	Hurthle cell papillary thyroid cancer	1.89e-06				FLT1,FLT4,KDR,KIT
Cancer, Gastrointestinal Disease, Hepatic System Disease, Organismal Injury and Abnormalities	Local hepatocellular carcinoma	1.89e-06				FLT1,FLT4,KDR,KIT
Cancer, Endocrine System Disorders, Organismal Injury and Abnormalities	Locally recurrent radioiodine-refractory thyroid cancer	1.89e-06				FLT1,FLT4,KDR,KIT
Cancer, Endocrine System Disorders, Organismal Injury and Abnormalities	Locally recurrent thyroid carcinoma	1.89e-06				FLT1,FLT4,KDR,KIT
Cancer, Endocrine System Disorders, Organismal Injury and Abnormalities	Metastatic radioiodine-refractory follicular thyroid carcinoma	1.89e-06				FLT1,FLT4,KDR,KIT
Cancer, Endocrine System Disorders, Organismal Injury and Abnormalities	Metastatic radioiodine-refractory papillary thyroid carcinoma	1.89e-06				FLT1,FLT4,KDR,KIT
Cancer, Endocrine System Disorders, Organismal Injury and Abnormalities	Metastatic radioiodine-refractory thyroid cancer	1.89e-06				FLT1,FLT4,KDR,KIT
Cancer, Endocrine System Disorders, Organismal Injury and Abnormalities, Tumor Morphology	Progressive radioiodine-refractory thyroid cancer	1.89e-06				FLT1,FLT4,KDR,KIT
Cancer, Endocrine System Disorders, Organismal Injury and Abnormalities	Solid variant papillary thyroid cancer	1.89e-06				FLT1,FLT4,KDR,KIT
Cancer, Gastrointestinal Disease, Hepatic System Disease, Organismal Injury and Abnormalities	Stage I hepatocellular carcinoma	1.89e-06				FLT1,FLT4,KDR,KIT
Cancer, Endocrine System Disorders, Organismal Injury and Abnormalities	Trabecular papillary thyroid cancer	1.89e-06				FLT1,FLT4,KDR,KIT
Cancer, Endocrine System Disorders, Organismal Injury and Abnormalities	Warthin-like papillary thyroid carcinoma	1.89e-06				FLT1,FLT4,KDR,KIT
Cancer, Dermatological Diseases and Conditions, Organismal Injury and Abnormalities	Stage 3B unresectable cutaneous melanoma	1.89e-06				FLT1,FLT4,FYN,KDR,KIT,NTRK2,TEK
Cancer, Organismal Injury and Abnormalities	Stage IIIB unresectable metastatic melanoma	1.89e-06				FLT1,FLT4,FYN,KDR,KIT,NTRK2,TEK
Embryonic Development, Organ Development, Organ Morphology, Organismal Development, Organismal Injury and Abnormalities, Respiratory Disease, Respiratory System Development and Function, Tissue Development	Abnormal morphology of lung	2.08e-06				ADGRF5,AKAP12,CYP1A2,FAT4,FBN1,GATA4,ITGA6,LAMC1,Meg3,PECAM1,TIE1,TIMP3
Cancer, Gastrointestinal Disease, Organismal Injury and Abnormalities	Metastatic refractory colorectal cancer	2.11e-06				FLT1,FLT4,KDR,KIT,TEK
Cancer, Organismal Injury and Abnormalities, Reproductive System Disease	Prostatic adenocarcinoma	2.14e-06				ACSS2,ADD3,AKAP12,ARHGAP31,ARID1B,ATP11A,ATP2B4,BMP2,BTNL9,CA3,CALCRL,CBL,CCND2,CDH5,CEACAM1,CHRNA4,COL13A1,COL8A1,CPD,CYP1A2,DLC1,DNASE1L3,EDNRB,ETS1,EXOC3L2,F8,FAT4,FBN1,FGD5,FLT1,FLT4,FMNL3,HECW2,HEG1,HSPG2,KCNMA1,KDR,KIF1A,KIT,LRRC8C,LTBP2,LTBP4,LYVE1,MARCO,MCC,MED13,MYLIP,NPR1,OIT3,PCDH17,PKHD1,PKP1,PREX2,PXDN,RAPGEF5,RASGRP3,RELN,ROBO4,SEMA6A,SERPINA1,SHANK3,SLC12A6,SLC46A3,SOGA1,STAB1,STAB…
Cancer, Organismal Injury and Abnormalities	Genitourinary carcinoma	2.18e-06				ABCG5,ACE,ACSS2,ADAM23,ADD3,AGXT,AKAP12,AMOTL1,ARHGAP31,ARHGAP32,ARID1B,ATP11A,ATP2B4,BMP2,BTNL9,CA3,CALCRL,CBL,CCND2,CD55,CDH13,CDH5,CEACAM1,CHRNA4,CHST15,CLEC14A,COL13A1,COL8A1,CPD,CYP1A2,DAB2,DLC1,DNASE1L3,EDNRB,ENG,EPB41L2,ETS1,EXOC3L2,F8,FAM171A1,FAT4,FBN1,FGD5,FLT1,FLT4,FMNL3,GATM,GNAT1,GPX6,GRB10,HECW2,HEG1,HGF,HSPG2,INHBB,ITGA6,ITGA9,JAM2,KCNMA1,KDR,KIF1A,KIT,LAMC1,LMBRD2,LNPEP,LRRC8C,LTB…
Cancer, Gastrointestinal Disease, Organismal Injury and Abnormalities	Gastric cancer	2.23e-06				ADD3,AFAP1L1,AGXT,ARHGAP32,ARID1B,CCND2,CD38,CDH5,CHRNA4,DAB2,DLC1,EDNRB,F8,FAT4,FBN1,FLT1,FLT4,GPX6,HGF,HSPG2,INHBB,ITGA9,KCNMA1,KDR,KIF1A,KIT,LAMC1,LTBP4,NID1,NTRK2,PCDH17,PDE2A,PKHD1,PREX2,PRICKLE2,PXDN,RELN,SERPINA1,STAB1,TGFBR3,THBD,TMEM132E,ZDHHC2
Cancer, Organismal Injury and Abnormalities	Stromal neoplasm	2.24e-06				FLT1,FLT4,FYN,GATA4,KDR,KIT,TEK,TGFBR3,TIE1
Cancer, Organismal Injury and Abnormalities, Reproductive System Disease	Uterine cancer	2.34e-06				ABCG5,ACE,ACSS2,ADAM23,ADD3,AQP1,ARID1B,CD55,CDH13,CHRNA4,CHST15,CLEC14A,COL13A1,CYP1A2,DAB2,DLC1,EDNRB,ENG,EPB41L2,F8,FAM171A1,FAT4,FBN1,FLT1,FLT4,GPX6,GRB10,HECW2,HGF,ITGA6,ITGA9,JAM2,KCNMA1,KDR,KIT,LAMC1,LMBRD2,LRRC8C,LTBP4,MCC,NID1,PCDH12,PCDH17,PDE2A,PKHD1,PKP1,PLXNC1,PREX2,PTPN14,RASGRP3,RELN,RGS5,ROBO2,ROBO4,SCNN1A,SETBP1,SHANK3,SLC12A6,SLC43A1,SORL1,STAB1,STAB2,STON1,SULT1E1,TANC2,TEK,TFP…
Cardiovascular Disease, Cardiovascular System Development and Function, Organ Morphology, Organismal Development, Organismal Injury and Abnormalities	Abnormal morphology of heart	2.43e-06				AKAP12,CALCRL,CCND2,CDH5,FAT4,GATA4,HEG1,HSPG2,LNPEP,MEF2A,NPR1,PLXND1,RASIP1,TEK,TGFBR3,THBD,TIE1,TIMP3
Cancer, Organismal Injury and Abnormalities, Reproductive System Disease	Prostatic carcinoma	2.71e-06				ACSS2,ADD3,AKAP12,ARHGAP31,ARID1B,ATP11A,ATP2B4,BMP2,BTNL9,CA3,CALCRL,CBL,CCND2,CDH5,CEACAM1,CHRNA4,COL13A1,COL8A1,CPD,CYP1A2,DLC1,DNASE1L3,EDNRB,ETS1,EXOC3L2,F8,FAT4,FBN1,FGD5,FLT1,FLT4,FMNL3,HECW2,HEG1,HGF,HSPG2,ITGA6,KCNMA1,KDR,KIF1A,KIT,LRRC8C,LTBP2,LTBP4,LYVE1,MARCO,MCC,MED13,MYLIP,NPR1,OIT3,PCDH17,PKHD1,PKP1,PREX2,PXDN,RAPGEF5,RASGRP3,RELN,ROBO4,SEMA6A,SERPINA1,SHANK3,SLC12A6,SLC46A3,SOGA1,…
Cancer, Organismal Injury and Abnormalities	Benign connective or soft tissue neoplasm	2.87e-06				CALCRL,CBL,CCND2,COL13A1,COL8A1,EDNRB,FBN1,FLT1,FLT4,HGF,KDR,KIT,PLXNC1,RGS5,SLC2A5,TEK,TGFBR3,TIE1
Cancer, Gastrointestinal Disease, Hepatic System Disease, Organismal Injury and Abnormalities	Inoperable hepatocellular carcinoma	2.95e-06				FLT1,FLT4,KDR,KIT
Cancer, Endocrine System Disorders, Gastrointestinal Disease, Organismal Injury and Abnormalities, Tumor Morphology	Metastatic well-differentiated progressive neuroendocrine tumor of pancreatic origin	2.95e-06				FLT1,FLT4,KDR,KIT
Cancer, Endocrine System Disorders, Gastrointestinal Disease, Organismal Injury and Abnormalities, Tumor Morphology	Progressive locally advanced neuroendocrine tumor of pancreatic origin	2.95e-06				FLT1,FLT4,KDR,KIT
Cancer, Hematological Disease, Immunological Disease, Organismal Injury and Abnormalities	Refractory FLT3 internal tandem duplication positive acute myeloid leukemia	2.95e-06				FLT1,FLT4,KDR,KIT
Cancer, Hematological Disease, Immunological Disease, Organismal Injury and Abnormalities	Relapsed FLT3 internal tandem duplication positive acute myeloid leukemia	2.95e-06				FLT1,FLT4,KDR,KIT
Cancer, Organismal Injury and Abnormalities	Gastrointestinal stromal tumor	2.97e-06				FLT1,FLT4,FYN,KDR,KIT,TEK,TIE1
Cancer, Organismal Injury and Abnormalities, Tumor Morphology	Progressive recurrent neoplasm	2.97e-06				CD38,FLT1,FLT4,KDR,KIT,NTRK2,TEK
Cancer, Dermatological Diseases and Conditions, Organismal Injury and Abnormalities	Unresectable stage III cutaneous melanoma	2.97e-06				FLT1,FLT4,FYN,KDR,KIT,NTRK2,TEK
Organismal Injury and Abnormalities, Tissue Morphology	Abnormal morphology of epithelial tissue	3.13e-06				ADGRF5,COL13A1,COL8A1,CYP1A2,EDNRB,FCGR2B,FLT1,HEG1,HGF,HSPG2,INHBB,ITGA6,LAMC1,NID1,NTRK2,PKP1,RASIP1,TEK,TIE1
Cellular Function and Maintenance	Function of blood cells	3.15e-06				ADGRE1,CBL,CD55,CEACAM1,CNR2,ETS1,FCGR2B,FLT1,FYN,GIMAP4,HGF,Igha,JAM2,JCHAIN,KDR,KIT,MARCO,PECAM1,RGS16,SUCNR1,SULT1E1,THBD
Cancer, Endocrine System Disorders, Organismal Injury and Abnormalities	Follicular papillary thyroid carcinoma	3.35e-06				ADAMTS1,FLT1,FLT4,KDR,KIT
Cancer, Organismal Injury and Abnormalities	Locally advanced soft tissue sarcoma	3.35e-06				FLT1,FLT4,KDR,KIT,TEK
Endocrine System Disorders, Gastrointestinal Disease, Organismal Injury and Abnormalities	Pancreatic mass	3.42e-06				ADAM23,ADAMTS1,AMOTL1,ARHGAP32,ARID1B,ARMCX4,ATP11A,ATP2B4,BMP2,CBL,CD93,CLEC14A,COL8A1,CYP4B1,CYYR1,DLC1,ENG,ETS1,EXOC3L2,F8,FAT4,FLT1,FLT4,GATA4,GLIS3,GRB10,HECW2,HEG1,HGF,HSPG2,KDR,KIT,LMBRD2,LTBP4,MCAM,MCC,MMRN2,MYLIP,NID1,NTN4,PKHD1,PLXND1,PPP1R16B,PREX2,PTPRB,PXDN,RELN,ROBO2,ROBO4,SEMA5A,SETBP1,SHANK3,SLC2A5,SOGA1,STAB1,STAB2,STON1,TANC2,TCF12,TFPI,TIE1,TIMP3,TMEM132E,TMEM2,ZNF644
Cancer, Organismal Injury and Abnormalities	Ductal carcinoma	3.6e-06				ADAM23,AMOTL1,ARHGAP32,ARID1B,ARMCX4,ATP11A,ATP2B4,BMP2,CBL,CD93,COL8A1,CYP4B1,CYYR1,DLC1,ENG,ETS1,EXOC3L2,F8,FAT4,FLT1,FLT4,GATA4,GRB10,HECW2,HEG1,HGF,KDR,KIT,LMBRD2,LTBP4,MCAM,MCC,MYLIP,NID1,NTN4,NTRK2,PKHD1,PLXND1,PPP1R16B,PREX2,PTPRB,PXDN,RELN,ROBO2,ROBO4,SEMA5A,SETBP1,SHANK3,SLC2A5,SOGA1,STON1,TANC2,TCF12,TIE1,TIMP3,TMEM132E,TMEM2,ZNF644
Organismal Injury and Abnormalities	Formation of pathological cyst	3.66e-06				ACE,ADAMTS1,AQP1,FAT4,GLIS3,KIT,LAMC1,PKHD1,ROBO2
Cardiovascular System Development and Function, Embryonic Development, Organ Development, Organismal Development, Renal and Urological System Development and Function, Tissue Development	Formation of glomerular capillary	3.83e-06				FLT1,FLT4,KDR
Cancer, Endocrine System Disorders, Organismal Injury and Abnormalities	Low grade extrapancreatic neuroendocrine tumor	3.83e-06				FLT1,FLT4,KDR
Cancer, Endocrine System Disorders, Organismal Injury and Abnormalities	Moderate grade extrapancreatic neuroendocrine tumor	3.83e-06				FLT1,FLT4,KDR
Embryonic Development, Hematological System Development and Function, Lymphoid Tissue Structure and Development, Organ Development, Organismal Development, Tissue Development, Tissue Morphology	Outgrowth of lymph vessel	3.83e-06				EDNRB,FLT1,KDR
Cancer, Gastrointestinal Disease, Organismal Injury and Abnormalities	Refractory metastatic colorectal cancer	4.16e-06				FLT1,FLT4,KDR,KIT,TEK
Cancer, Endocrine System Disorders, Organismal Injury and Abnormalities	Insular thyroid carcinoma	4.39e-06				FLT1,FLT4,KDR,KIT
Cancer, Organismal Injury and Abnormalities	Limited gastrointestinal stromal tumor	4.39e-06				FLT1,FLT4,KDR,KIT
Cancer, Organismal Injury and Abnormalities	Metastatic unresectable malignant gastrointestinal stromal tumor	4.39e-06				FLT1,FLT4,KDR,KIT
Cancer, Endocrine System Disorders, Organismal Injury and Abnormalities	Poorly differentiated thyroid cancer	4.39e-06				FLT1,FLT4,KDR,KIT
Cancer, Organismal Injury and Abnormalities	Systemic gastrointestinal stromal tumor	4.39e-06				FLT1,FLT4,KDR,KIT
Cancer, Endocrine System Disorders, Gastrointestinal Disease, Organismal Injury and Abnormalities, Tumor Morphology	Unresectable progressive neuroendocrine tumor of pancreatic origin	4.39e-06				FLT1,FLT4,KDR,KIT
Cardiovascular Disease, Organismal Injury and Abnormalities, Respiratory Disease	Pulmonary Hypertension	4.43e-06				CA3,CA5A,CHRNA4,EDNRB,ENG,F8,FLT1,KDR,KIT,NPR1
Cancer, Organismal Injury and Abnormalities	Fibromatosis	5.09e-06				CCND2,COL13A1,COL8A1,FLT1,FLT4,HGF,KDR,KIT,TGFBR3
Cancer, Organismal Injury and Abnormalities	Liquid tumor	5.81e-06				ABCG5,ABCG8,ACE,ACER2,AKAP12,ARHGAP31,ARID1B,ATP11A,BMP2,BTNL9,CALCRL,CBL,CCND2,CD38,CHST15,CPD,DLC1,ENG,ETS1,FAT4,FCGR2B,FLT1,FLT4,FYN,GATA4,HSPG2,ID4,ITGA9,KCNMA1,KDR,KIF1A,KIT,LMBRD2,LTBP2,LTBP4,NID1,NTRK2,PKHD1,PLXNC1,PREX2,PRICKLE2,PXDN,SEMA5A,SETBP1,STAB2,TCF12,TEK,TFPI,TMEM132E,TMEM2
Cancer, Cardiovascular Disease, Organismal Injury and Abnormalities	Hemangiopericytoma	6.29e-06				FLT1,FLT4,KDR,KIT
Cancer, Gastrointestinal Disease, Hepatic System Disease, Organismal Injury and Abnormalities	Locally advanced hepatocellular carcinoma	6.29e-06				FLT1,FLT4,KDR,KIT
Cancer, Gastrointestinal Disease, Organismal Injury and Abnormalities, Tumor Morphology	Metastatic progressive malignant neoplasm of digestive system	6.29e-06				FLT1,FLT4,KDR,KIT
Cancer, Organismal Injury and Abnormalities, Renal and Urological Disease	Nonmetastatic renal clear cell adenocarcinoma	6.29e-06				FLT1,FLT4,KDR,KIT
Cancer, Organismal Injury and Abnormalities	Progressed advanced soft tissue sarcoma	6.29e-06				FLT1,FLT4,KDR,KIT
Cancer, Endocrine System Disorders, Gastrointestinal Disease, Organismal Injury and Abnormalities, Tumor Morphology	Progressive metastatic neuroendocrine tumor of pancreatic origin	6.29e-06				FLT1,FLT4,KDR,KIT
Cancer, Organismal Injury and Abnormalities	Stage II-III alveolar soft part sarcoma	6.29e-06				FLT1,FLT4,KDR,KIT
Cancer, Organismal Injury and Abnormalities	Stage II-III angiomatoid fibrous histiocytoma	6.29e-06				FLT1,FLT4,KDR,KIT
Cancer, Dermatological Diseases and Conditions, Metabolic Disease, Organismal Injury and Abnormalities	Stage II-III atypical fibroxanthoma	6.29e-06				FLT1,FLT4,KDR,KIT
Cancer, Neurological Disease, Organismal Injury and Abnormalities	Stage II-III epithelioid malignant peripheral nerve sheath tumor	6.29e-06				FLT1,FLT4,KDR,KIT
Cancer, Organismal Injury and Abnormalities	Stage II-III epithelioid sarcoma	6.29e-06				FLT1,FLT4,KDR,KIT
Cancer, Organismal Injury and Abnormalities	Stage II-III extraskeletal myxoid chondrosarcoma	6.29e-06				FLT1,FLT4,KDR,KIT
Cancer, Connective Tissue Disorders, Organismal Injury and Abnormalities	Stage II-III extraskeletal osteosarcoma	6.29e-06				FLT1,FLT4,KDR,KIT
Cancer, Organismal Injury and Abnormalities	Stage II-III giant cell soft tissue tumor	6.29e-06				FLT1,FLT4,KDR,KIT
Cancer, Organismal Injury and Abnormalities	Stage II-III granular cell tumor	6.29e-06				FLT1,FLT4,KDR,KIT
Cancer, Organismal Injury and Abnormalities	Stage II-III inflammatory myofibroblastic tumor	6.29e-06				FLT1,FLT4,KDR,KIT
Cancer, Cardiovascular Disease, Organismal Injury and Abnormalities	Stage II-III intimal sarcoma	6.29e-06				FLT1,FLT4,KDR,KIT
Cancer, Organismal Injury and Abnormalities	Stage II-III low-grade fibromyxoid sarcoma	6.29e-06				FLT1,FLT4,KDR,KIT
Cancer, Dermatological Diseases and Conditions, Metabolic Disease, Organismal Injury and Abnormalities	Stage II-III malignant fibrous histiocytoma	6.29e-06				FLT1,FLT4,KDR,KIT
Cancer, Organismal Injury and Abnormalities	Stage II-III malignant perivascular epithelioid cell tumor	6.29e-06				FLT1,FLT4,KDR,KIT
Cancer, Organismal Injury and Abnormalities	Stage II-III malignant solitary fibrous tumour	6.29e-06				FLT1,FLT4,KDR,KIT
Cancer, Dermatological Diseases and Conditions, Neurological Disease, Organismal Injury and Abnormalities	Stage II-III malignant triton tumor	6.29e-06				FLT1,FLT4,KDR,KIT
Cancer, Organismal Injury and Abnormalities	Stage II-III myoepithelial carcinoma	6.29e-06				FLT1,FLT4,KDR,KIT
Cancer, Organismal Injury and Abnormalities	Stage II-III myoepithelioma	6.29e-06				FLT1,FLT4,KDR,KIT
Cancer, Organismal Injury and Abnormalities	Stage II-III ossifying fibromyxoid tumor	6.29e-06				FLT1,FLT4,KDR,KIT
Cancer, Organismal Injury and Abnormalities	Stage II-III round cell sarcoma	6.29e-06				FLT1,FLT4,KDR,KIT
Cancer, Organismal Injury and Abnormalities	Stage II-III spindle cell sarcoma	6.29e-06				FLT1,FLT4,KDR,KIT
Cancer, Endocrine System Disorders, Organismal Injury and Abnormalities	Tall cell variant of papillary thyroid carcinoma	6.29e-06				FLT1,FLT4,KDR,KIT
Cancer, Neurological Disease, Organismal Injury and Abnormalities	Unresectable malignant peripheral nerve sheath tumor	6.29e-06				FLT1,FLT4,KDR,KIT
Cancer, Organismal Injury and Abnormalities, Renal and Urological Disease	Unresectable renal cell carcinoma	6.29e-06				FLT1,FLT4,KDR,KIT
Organismal Injury and Abnormalities, Renal and Urological Disease, Renal and Urological System Development and Function	Abnormal morphology of urinary system	6.54e-06				ACE,ADAMTS1,CD55,FAT4,FYN,GLIS3,ITGA6,LAMC1,PECAM1,PKHD1,Podxl,ROBO2,TIE1,TIMP3
Cancer, Endocrine System Disorders, Gastrointestinal Disease, Organismal Injury and Abnormalities	Pancreatic tumor	6.87e-06				ADAM23,ADAMTS1,AMOTL1,ARHGAP32,ARID1B,ARMCX4,ATP11A,ATP2B4,BMP2,CBL,CD93,CLEC14A,COL8A1,CYP4B1,CYYR1,DLC1,ENG,ETS1,EXOC3L2,F8,FAT4,FLT1,FLT4,GATA4,GRB10,HECW2,HEG1,HGF,HSPG2,KDR,KIT,LMBRD2,LTBP4,MCAM,MCC,MMRN2,MYLIP,NID1,NTN4,PKHD1,PLXND1,PPP1R16B,PREX2,PTPRB,PXDN,RELN,ROBO2,ROBO4,SEMA5A,SETBP1,SHANK3,SLC2A5,SOGA1,STAB1,STAB2,STON1,TANC2,TCF12,TFPI,TIE1,TIMP3,TMEM132E,TMEM2,ZNF644
Cancer, Gastrointestinal Disease, Organismal Injury and Abnormalities	Upper gastrointestinal tract cancer	7.36e-06				ADD3,AFAP1L1,AGXT,ARHGAP32,ARID1B,ATP7A,CCND2,CD38,CDH13,CDH5,CHRNA4,COL8A1,CYP26B1,DAB2,DLC1,EDNRB,ENG,F8,FAT4,FBN1,FGD5,FLT1,FLT4,GPX6,HGF,HSPG2,INHBB,ITGA6,ITGA9,KCNMA1,KDR,KIF1A,KIT,LAMC1,LTBP4,MRC1,NID1,NTRK2,PCDH17,PDE2A,PKHD1,PREX2,PRICKLE2,PXDN,RELN,ROBO2,SERPINA1,STAB1,TGFBR3,THBD,TIMP3,TMEM132E,TMEM2,ZDHHC2
Cancer, Organismal Injury and Abnormalities	HER2 negative cancer	7.45e-06				CCND2,DLC1,ETS1,FLT1,FYN,HGF,KDR,KIT,NTRK2,TEK,TGFBR3,TIMP3
Cancer, Gastrointestinal Disease, Organismal Injury and Abnormalities	Unresectable BRAF mutation positive colorectal cancer	7.5e-06				FLT1,FLT4,KDR,KIT,TEK
Cancer, Gastrointestinal Disease, Organismal Injury and Abnormalities	Unresectable RAS mutation positive colorectal cancer	7.5e-06				FLT1,FLT4,KDR,KIT,TEK
Cancer, Organismal Injury and Abnormalities	HER2 negative solid tumor	7.76e-06				CCND2,DLC1,ETS1,FLT1,FYN,HGF,KDR,KIT,NTRK2,TEK,TGFBR3,TIMP3
Cancer, Endocrine System Disorders, Organismal Injury and Abnormalities	Endocrine gland tumor	8.1e-06				ADAMTS1,BMP2,CCND2,CD38,CLEC14A,CYYR1,DLC1,ENG,ETS1,FAT4,FLT1,FLT4,FMNL2,GLIS3,HEG1,HGF,HSPG2,ID4,KCNMA1,KDR,KIF1A,KIT,MCC,MEF2A,MMRN2,NID1,NTRK2,RELN,RGS5,ROBO2,SERPINA1,STAB1,TEK,TIMP3,TRIM35
Cancer, Gastrointestinal Disease, Organismal Injury and Abnormalities	Gastro-esophageal carcinoma	8.55e-06				ADD3,AFAP1L1,AGXT,ARHGAP32,ARID1B,CCND2,CD38,CDH5,CHRNA4,COL8A1,DAB2,DLC1,EDNRB,ENG,F8,FAT4,FBN1,FGD5,FLT1,FLT4,GPX6,HGF,HSPG2,INHBB,ITGA9,KCNMA1,KDR,KIF1A,KIT,LAMC1,LTBP4,NID1,NTRK2,PCDH17,PDE2A,PKHD1,PREX2,PRICKLE2,PXDN,RELN,STAB1,TGFBR3,THBD,TIMP3,TMEM132E,ZDHHC2
Cancer, Endocrine System Disorders, Organismal Injury and Abnormalities	Iodine-refractory Hurthle cell thyroid carcinoma	8.74e-06				FLT1,FLT4,KDR,KIT
Cancer, Endocrine System Disorders, Organismal Injury and Abnormalities	Iodine-refractory metastatic differentiated thyroid carcinoma	8.74e-06				FLT1,FLT4,KDR,KIT
Cancer, Endocrine System Disorders, Organismal Injury and Abnormalities	Locally advanced Hurthle cell thyroid carcinoma	8.74e-06				FLT1,FLT4,KDR,KIT
Cancer, Endocrine System Disorders, Organismal Injury and Abnormalities	Locally advanced differentiated thyroid carcinoma	8.74e-06				FLT1,FLT4,KDR,KIT
Cancer, Endocrine System Disorders, Organismal Injury and Abnormalities	Locally advanced papillary thyroid carcinoma	8.74e-06				FLT1,FLT4,KDR,KIT
Cancer, Organismal Injury and Abnormalities, Renal and Urological Disease	Locally advanced renal clear cell adenocarcinoma	8.74e-06				FLT1,FLT4,KDR,KIT
Cancer, Endocrine System Disorders, Organismal Injury and Abnormalities	Metastatic Hurthle cell thyroid carcinoma	8.74e-06				FLT1,FLT4,KDR,KIT
Cancer, Endocrine System Disorders, Organismal Injury and Abnormalities	Metastatic thyroid oncocytic carcinoma	8.74e-06				FLT1,FLT4,KDR,KIT
Cancer, Endocrine System Disorders, Organismal Injury and Abnormalities, Tumor Morphology	Progressive Hurthle cell thyroid carcinoma	8.74e-06				FLT1,FLT4,KDR,KIT
Cancer, Neurological Disease, Organismal Injury and Abnormalities, Tumor Morphology	Progressive central nervous system metastasis	8.74e-06				FLT1,FLT4,KDR,KIT
Cancer, Organismal Injury and Abnormalities, Respiratory Disease, Tumor Morphology	Progressive lung metastasis	8.74e-06				FLT1,FLT4,KDR,KIT
Cancer, Connective Tissue Disorders, Organismal Injury and Abnormalities, Skeletal and Muscular Disorders, Tumor Morphology	Progressive metastatic bone cancer	8.74e-06				FLT1,FLT4,KDR,KIT
Cancer, Organismal Injury and Abnormalities, Skeletal and Muscular Disorders, Tumor Morphology	Progressive muscle metastasis	8.74e-06				FLT1,FLT4,KDR,KIT
Cancer, Organismal Injury and Abnormalities, Renal and Urological Disease	Stage I renal cell cancer	8.74e-06				FLT1,FLT4,KDR,KIT
Cancer, Organismal Injury and Abnormalities, Renal and Urological Disease	Stage II renal cell cancer	8.74e-06				FLT1,FLT4,KDR,KIT
Cancer, Gastrointestinal Disease, Hepatic System Disease, Organismal Injury and Abnormalities	Symptomatic stage iodine-refractory liver metastasis	8.74e-06				FLT1,FLT4,KDR,KIT
Cancer, Organismal Injury and Abnormalities, Respiratory Disease	Symptomatic stage iodine-refractory lung metastasis	8.74e-06				FLT1,FLT4,KDR,KIT
Cancer, Connective Tissue Disorders, Organismal Injury and Abnormalities, Skeletal and Muscular Disorders	Symptomatic stage iodine-refractory metastatic bone cancer	8.74e-06				FLT1,FLT4,KDR,KIT
Cancer, Organismal Injury and Abnormalities, Skeletal and Muscular Disorders	Symptomatic stage iodine-refractory muscle metastasis	8.74e-06				FLT1,FLT4,KDR,KIT
Cancer, Neurological Disease, Organismal Injury and Abnormalities	Symptomatic stage metastatic central nervous system metastasis	8.74e-06				FLT1,FLT4,KDR,KIT
Cancer, Connective Tissue Disorders, Organismal Injury and Abnormalities, Skeletal and Muscular Disorders	Symptomatic stage metastatic metastatic bone cancer	8.74e-06				FLT1,FLT4,KDR,KIT
Cancer, Gastrointestinal Disease, Organismal Injury and Abnormalities	Metastatic RAS mutation negative colorectal cancer	8.99e-06				FLT1,FLT4,KDR,KIT,TEK
Cancer, Gastrointestinal Disease, Organismal Injury and Abnormalities	Metastatic RAS mutation positive colorectal cancer	8.99e-06				FLT1,FLT4,KDR,KIT,TEK
Cancer, Gastrointestinal Disease, Organismal Injury and Abnormalities	Unresectable KRAS wild-type metastatic colorectal cancer	8.99e-06				FLT1,FLT4,KDR,KIT,TEK
Cancer, Gastrointestinal Disease, Organismal Injury and Abnormalities	Unresectable RAS mutation negative colorectal cancer	8.99e-06				FLT1,FLT4,KDR,KIT,TEK
Cancer, Organismal Injury and Abnormalities, Reproductive System Disease	HER2 negative hormone receptor negative breast cancer	9.34e-06				CCND2,DLC1,ETS1,FLT1,FYN,KDR,KIT,NTRK2,TEK,TGFBR3,TIMP3
Organismal Development, Organismal Injury and Abnormalities	Abnormal morphology of abdomen	1.02e-05				ACE,ADAMTS1,AKAP12,CBL,CD38,CD55,CEACAM1,CYP1A2,EDNRB,ETS1,FAT4,FCGR2B,FYN,GATA4,GLIS3,HGF,HSPG2,ITGA6,ITPKB,LAMC1,MARCO,NTRK2,NUPR1,PECAM1,PKHD1,Podxl,ROBO2,TGFBR3,TIE1,TIMP3
Cancer, Organismal Injury and Abnormalities, Tumor Morphology	Progression of malignant tumor	1.07e-05				CD38,ENG,FLT1,FLT4,HGF,ITGA6,KDR,KIT,MCAM,NTRK2,TEK
Cancer, Gastrointestinal Disease, Organismal Injury and Abnormalities	Metastatic BRAF mutation positive colorectal cancer	1.07e-05				FLT1,FLT4,KDR,KIT,TEK
Cancer, Gastrointestinal Disease, Hepatic System Disease, Organismal Injury and Abnormalities	Metastatic hepatocellular carcinoma	1.18e-05				FLT1,FLT4,KDR,KIT
Cancer, Gastrointestinal Disease, Organismal Injury and Abnormalities	Rectal adenocarcinoma	1.2e-05				ACSS2,AFAP1L1,ARHGAP32,ATP2B4,CA5A,FLT1,FLT4,GLIS3,ITGA9,ITPKB,KDR,KIT,MEF2A,PREX2,ROBO2,SORL1,TEK,TIMP3,ZDHHC2
Organ Morphology, Organismal Development, Organismal Injury and Abnormalities, Renal and Urological Disease, Renal and Urological System Development and Function	Abnormal morphology of kidney	1.35e-05				ACE,ADAMTS1,CD55,FAT4,FYN,GLIS3,LAMC1,PECAM1,PKHD1,Podxl,ROBO2,TIE1,TIMP3
Cancer, Gastrointestinal Disease, Organismal Injury and Abnormalities	Pancreatobiliary tumor	1.43e-05				ADAM23,ADAMTS1,AMOTL1,ARHGAP32,ARID1B,ARMCX4,ATP11A,ATP2B4,BMP2,CBL,CD93,CLEC14A,COL8A1,CYP4B1,CYYR1,DLC1,ENG,ETS1,EXOC3L2,F8,FAT4,FLT1,FLT4,GATA4,GRB10,HECW2,HEG1,HGF,HSPG2,KDR,KIT,LMBRD2,LTBP4,MCAM,MCC,MMRN2,MYLIP,NID1,NTN4,PCDH12,PKHD1,PLXND1,PPP1R16B,PREX2,PTPRB,PXDN,RELN,ROBO2,ROBO4,SEMA5A,SETBP1,SHANK3,SLC2A5,SOGA1,STAB1,STAB2,STON1,TANC2,TCF12,TFPI,TIE1,TIMP3,TMEM132E,TMEM2,ZNF644
Cardiovascular System Development and Function	Morphogenesis of cardiovascular system	1.44e-05				BMP2,DLC1,ENG,FAT4,FLT1,FLT4,GATA4,HEG1,HGF,KDR,PECAM1,PLXND1,TGFBR3
Embryonic Development, Organ Development, Organismal Development, Renal and Urological System Development and Function, Tissue Development	Formation of nephron	1.49e-05				FLT1,FLT4,KDR,NID1,Podxl
Cancer, Organismal Injury and Abnormalities, Skeletal and Muscular Disorders	Grade 2-3 resectable leiomyosarcoma	1.56e-05				FLT1,FLT4,KDR,KIT
Cancer, Connective Tissue Disorders, Organismal Injury and Abnormalities	Grade 2-3 resectable liposarcoma	1.56e-05				FLT1,FLT4,KDR,KIT
Cancer, Dermatological Diseases and Conditions, Metabolic Disease, Organismal Injury and Abnormalities	Grade 2-3 resectable malignant fibrous histiocytoma	1.56e-05				FLT1,FLT4,KDR,KIT
Cancer, Organismal Injury and Abnormalities, Renal and Urological Disease	Metastatic non-clear cell renal carcinoma	1.56e-05				FLT1,FLT4,KDR,KIT
Cancer, Organismal Injury and Abnormalities, Renal and Urological Disease	Stage III renal cell carcinoma	1.56e-05				FLT1,FLT4,KDR,KIT
Cancer, Organismal Injury and Abnormalities	TNM stage T2a fibrosarcoma	1.56e-05				FLT1,FLT4,KDR,KIT
Cancer, Organismal Injury and Abnormalities, Skeletal and Muscular Disorders	TNM stage T2a leiomyosarcoma	1.56e-05				FLT1,FLT4,KDR,KIT
Cancer, Connective Tissue Disorders, Organismal Injury and Abnormalities	TNM stage T2a liposarcoma	1.56e-05				FLT1,FLT4,KDR,KIT
Cancer, Dermatological Diseases and Conditions, Metabolic Disease, Organismal Injury and Abnormalities	TNM stage T2a malignant fibrous histiocytoma	1.56e-05				FLT1,FLT4,KDR,KIT
Cancer, Organismal Injury and Abnormalities	TNM stage T2a mesenchymal chondrosarcoma	1.56e-05				FLT1,FLT4,KDR,KIT
Cancer, Organismal Injury and Abnormalities	TNM stage T2a non-rhabdomyosarcoma soft tissue sarcoma	1.56e-05				FLT1,FLT4,KDR,KIT
Cancer, Organismal Injury and Abnormalities	TNM stage T2a synovial sarcoma	1.56e-05				FLT1,FLT4,KDR,KIT
Cancer, Organismal Injury and Abnormalities	TNM stage T2b fibrosarcoma	1.56e-05				FLT1,FLT4,KDR,KIT
Cancer, Organismal Injury and Abnormalities, Skeletal and Muscular Disorders	TNM stage T2b leiomyosarcoma	1.56e-05				FLT1,FLT4,KDR,KIT
Cancer, Connective Tissue Disorders, Organismal Injury and Abnormalities	TNM stage T2b liposarcoma	1.56e-05				FLT1,FLT4,KDR,KIT
Cancer, Dermatological Diseases and Conditions, Metabolic Disease, Organismal Injury and Abnormalities	TNM stage T2b malignant fibrous histiocytoma	1.56e-05				FLT1,FLT4,KDR,KIT
Cancer, Organismal Injury and Abnormalities	TNM stage T2b mesenchymal chondrosarcoma	1.56e-05				FLT1,FLT4,KDR,KIT
Cancer, Organismal Injury and Abnormalities	TNM stage T2b non-rhabdomyosarcoma soft tissue sarcoma	1.56e-05				FLT1,FLT4,KDR,KIT
Cancer, Organismal Injury and Abnormalities	TNM stage T2b synovial sarcoma	1.56e-05				FLT1,FLT4,KDR,KIT
Cancer, Organismal Injury and Abnormalities	Undifferentiated sarcoma	1.56e-05				FLT1,FLT4,KDR,KIT
Cancer, Gastrointestinal Disease, Hepatic System Disease, Organismal Injury and Abnormalities	Unresectable hepatocellular carcinoma	1.56e-05				FLT1,FLT4,KDR,KIT
Cancer, Organismal Injury and Abnormalities, Skeletal and Muscular Disorders	Unresectable leiomyosarcoma	1.56e-05				FLT1,FLT4,KDR,KIT
Cardiovascular System Development and Function, Cellular Development, Cellular Function and Maintenance, Cellular Growth and Proliferation, Organismal Development, Tissue Development	Development of vascular endothelial cells	1.72e-05				CDH5,FLT1,HGF,KDR,RASIP1,TIE1
Cancer, Organismal Injury and Abnormalities	Clear-cell adenocarcinoma	1.73e-05				ADAM23,AGXT,ARID1B,CDH5,FLT1,FLT4,GATM,HGF,INHBB,KCNMA1,KDR,KIT,LAMC1,MARCO,MED13,NTRK2,PCDH17,PDE2A,PKHD1,PREX2,ROBO2,SETBP1,SLC2A5,SLC43A1,SULT1C2,TCF12,TEK,TIMP3
Cancer, Organismal Injury and Abnormalities	Histiocytoma	1.74e-05				FLT1,FLT4,HGF,KDR,KIT
Cancer, Dermatological Diseases and Conditions, Organismal Injury and Abnormalities	Stage IIIB metastatic cutaneous melanoma	1.74e-05				FLT1,FLT4,FYN,KDR,KIT,NTRK2,TEK
Cancer, Hematological Disease, Organismal Injury and Abnormalities	Myeloproliferative disorder	1.87e-05				ABCG5,ABCG8,ACE,ACER2,AKAP12,ARHGAP31,BMP2,BTNL9,CALCRL,CBL,CCND2,CD38,CHST15,ETS1,FAT4,FCGR2B,FLT1,FLT4,FYN,GATA4,HSPG2,ID4,ITGA9,KCNMA1,KDR,KIF1A,KIT,LTBP4,NID1,PKHD1,PLXNC1,PREX2,SEMA5A,SETBP1,TCF12,TEK,TFPI,TMEM2
Cellular Movement	Chemotaxis of prostate cancer cell lines	1.89e-05				AKAP12,FYN,HGF
Cancer, Organismal Injury and Abnormalities, Tumor Morphology	Progression of carcinoma	1.96e-05				ENG,FLT1,FLT4,HGF,KDR,KIT,MCAM,NTRK2,TEK
Cancer, Organismal Injury and Abnormalities, Renal and Urological Disease	Renal clear cell adenocarcinoma	2.01e-05				ADAM23,AGXT,ARID1B,CDH5,FLT1,FLT4,GATM,HGF,INHBB,KCNMA1,KDR,KIT,LAMC1,MARCO,MED13,NTRK2,PCDH17,PDE2A,PKHD1,PREX2,ROBO2,SETBP1,SLC2A5,SLC43A1,SULT1C2,TCF12,TEK
Cardiovascular System Development and Function, Embryonic Development, Hematological System Development and Function, Lymphoid Tissue Structure and Development, Organ Development, Organismal Development, Tissue Development	Development of lymph vessel	2.02e-05				FLT1,FLT4,HEG1,HGF,KDR
Cancer, Gastrointestinal Disease, Organismal Injury and Abnormalities	Metastatic rectal cancer	2.02e-05				FLT1,FLT4,KDR,KIT,TEK
Cardiovascular System Development and Function, Cell Morphology, Embryonic Development	Branching morphogenesis of vasculature	2.03e-05				SEMA5A,TEK,TIE1,TIMP3
Cancer, Endocrine System Disorders, Organismal Injury and Abnormalities	Thyroid gland tumor	2.15e-05				ADAMTS1,CCND2,CD38,ENG,ETS1,FAT4,FLT1,FLT4,FMNL2,GLIS3,HEG1,HGF,KDR,KIF1A,KIT,MCC,MEF2A,NTRK2,SERPINA1,TEK,TIMP3
Cancer, Organismal Injury and Abnormalities	Adenocarcinoma	2.34e-05				ABCG5,ACE,ACSS2,ADAM23,ADAMTS1,ADD3,AFAP1L1,AGXT,AKAP12,AMOTL1,AQP1,ARHGAP31,ARHGAP32,ARID1B,ARMCX1,ARMCX4,ATP11A,ATP2B4,ATP7A,BMP2,BTNL9,C1QTNF1,CA3,CA5A,CALCRL,CBL,CCND2,CD300LG,CD38,CD55,CD93,CDH13,CDH5,CEACAM1,CHRNA4,CHST15,CLEC14A,CNR2,COL13A1,COL8A1,CPD,CYP1A2,CYP26B1,CYP4B1,CYP8B1,CYYR1,DAB2,DLC1,DNASE1L3,EDNRB,ENG,ENPP6,EPB41L2,ETS1,EXOC3L2,F8,FAM117B,FAM171A1,FAM174B,FAT4,FBN1,FCGR2B,FGD…
Cellular Function and Maintenance	Function of leukocytes	2.37e-05				ADGRE1,CBL,CEACAM1,CNR2,ETS1,FCGR2B,FLT1,FYN,GIMAP4,HGF,Igha,JCHAIN,KDR,KIT,MARCO,PECAM1,RGS16,SUCNR1,THBD
Cancer, Organismal Injury and Abnormalities	Locally advanced carcinoma	2.38e-05				FLT1,FLT4,HGF,KDR,KIT,NTRK2,TEK
Cancer, Hematological Disease, Organismal Injury and Abnormalities	Bone marrow neoplasm	2.39e-05				ABCG5,ABCG8,ACE,ACER2,AKAP12,ARHGAP31,BMP2,BTNL9,CALCRL,CBL,CCND2,CD38,CHST15,ENG,ETS1,FAT4,FCGR2B,FLT1,FLT4,FYN,GATA4,HSPG2,ID4,ITGA9,KCNMA1,KDR,KIF1A,KIT,LTBP4,NID1,PKHD1,PLXNC1,PREX2,SEMA5A,SETBP1,TCF12,TEK,TFPI,TMEM132E,TMEM2
Cancer, Hematological Disease, Organismal Injury and Abnormalities	Myeloid neoplasm	2.39e-05				ABCG5,ABCG8,ACE,ACER2,AKAP12,ARHGAP31,BMP2,BTNL9,CALCRL,CBL,CCND2,CD38,CHST15,ENG,ETS1,FAT4,FCGR2B,FLT1,FLT4,FYN,GATA4,HSPG2,ID4,ITGA9,KCNMA1,KDR,KIF1A,KIT,LTBP4,NID1,PKHD1,PLXNC1,PREX2,SEMA5A,SETBP1,TCF12,TEK,TFPI,TMEM132E,TMEM2
Cancer, Gastrointestinal Disease, Hepatic System Disease, Organismal Injury and Abnormalities, Tumor Morphology	Progressive liver metastasis	2.59e-05				FLT1,FLT4,KDR,KIT
Embryonic Development, Organ Development, Organismal Development, Respiratory System Development and Function, Tissue Development	Formation of pulmonary alveolus	2.59e-05				ACE,ATP7A,FLT4,INHBB,KDR,Meg3
Cancer, Organismal Injury and Abnormalities, Tumor Morphology	Progressive recurrent malignant neoplasm	2.59e-05				FLT1,FLT4,KDR,KIT,NTRK2,TEK
Organismal Injury and Abnormalities, Renal and Urological Disease	Renal cyst	2.59e-05				ACE,FAT4,GLIS3,LAMC1,PKHD1,ROBO2
Cancer, Organismal Injury and Abnormalities, Tumor Morphology	Progressive solid tumor	2.64e-05				ENG,FLT1,FLT4,FYN,HGF,KDR,KIT,MCAM,NTRK2,TEK
Cancer, Organismal Injury and Abnormalities, Reproductive System Disease	Female genital tract serous carcinoma	2.67e-05				AQP1,CDH13,DAB2,EDNRB,FAM171A1,HGF,KCNMA1,KDR,KIT,MCAM,NTRK2,RGS5,SCNN1A,STON1,TEK,TGFBR3,TIMP3
Cancer, Organismal Injury and Abnormalities	Head and neck squamous cell carcinoma	2.76e-05				ACE,ACSS2,AKAP12,ARHGAP31,ATP7A,BMP2,CDH13,CHST15,CYP26B1,DAB2,DLC1,EPB41L2,FAT4,FBN1,FMNL2,HEG1,HGF,HIPK2,HSPG2,ITGA6,ITGA9,KDR,KIT,LTBP4,MRC1,NPR1,NTRK2,PCDH12,PCDH17,PREX2,RASGRP3,RASIP1,RELN,ROBO2,SCNN1A,SEMA6A,SETBP1,SHANK3,SORL1,TANC2,THBD,TIE1,TIMP3,TMEM132E
Respiratory Disease	Lower respiratory tract disorder	2.86e-05				ADGRF5,CA3,CA5A,CHRNA4,CYP1A2,FBN1,KCNMA1,LAMC1,LTBP4,Meg3,PECAM1,SCNN1A,SERPINA1,TIE1,TIMP3
Cancer, Organismal Injury and Abnormalities, Reproductive System Disease	Female genital tract adenocarcinoma	2.87e-05				ABCG5,ACE,ACSS2,ADAM23,ADD3,AMOTL1,AQP1,ARHGAP32,ARID1B,CD55,CDH13,CHRNA4,CHST15,CLEC14A,COL13A1,CYP1A2,DAB2,DLC1,EDNRB,ENG,EPB41L2,F8,FAM171A1,FAT4,FBN1,FLT1,GNAT1,GPX6,GRB10,HECW2,HGF,ITGA6,ITGA9,JAM2,KCNMA1,KDR,KIT,LAMC1,LMBRD2,LNPEP,LRRC8C,LTBP4,MCAM,MCC,NID1,NTRK2,PCDH12,PCDH17,PDE2A,PKHD1,PKP1,PLXNC1,PREX2,PTPN14,RASGRP3,RELN,RGS5,ROBO2,SCNN1A,SEMA5A,SETBP1,SHANK3,SLC12A6,SLC43A1,SORL1,STAB…
Cancer, Gastrointestinal Disease, Organismal Injury and Abnormalities	Gastroesophageal cancer	2.9e-05				ADD3,AFAP1L1,AGXT,ARHGAP32,ARID1B,CCND2,CD38,CDH5,CHRNA4,COL8A1,DAB2,DLC1,EDNRB,ENG,F8,FAT4,FBN1,FGD5,FLT1,FLT4,GPX6,HGF,HSPG2,INHBB,ITGA9,KCNMA1,KDR,KIF1A,KIT,LAMC1,LTBP4,NID1,NTRK2,PCDH17,PDE2A,PKHD1,PREX2,PRICKLE2,PXDN,RELN,SERPINA1,STAB1,TGFBR3,THBD,TIMP3,TMEM132E,ZDHHC2
Cancer, Organismal Injury and Abnormalities, Reproductive System Disease	Breast cancer	3.04e-05				ACSS2,ADAM23,ADAMTS1,ADGRF5,AKAP12,CBL,CCND2,CD300LG,CDH5,COL8A1,DLC1,ENG,ETS1,F8,FAM174B,FBN1,FLT1,FLT4,FYN,HGF,HSPG2,ITPKB,KDR,KIT,LTBP2,LTBP4,LYVE1,MCAM,MRC1,NTRK2,PECAM1,PKHD1,PLXND1,PREX2,PXDN,RELN,ROBO2,SETBP1,SHE,SLC43A1,SORL1,TAOK1,TEK,TFPI,TGFBR3,TIMP3
Cancer, Hematological Disease, Immunological Disease, Organismal Injury and Abnormalities	Non-Hodgkin disease	3.1e-05				ACE,AMOTL1,C1QTNF1,CCND2,CLEC4G,ENG,ETS1,FBN1,FCGR2B,FYN,GLIS3,HGF,ITGA9,ITPKB,KDR,KIT,MCAM,MEF2A,MYLIP,PCDH17,PECAM1,PTPN14,RELN,RGS16,SEMA5A,SERPINA1,SHANK3,TANC1,TAOK1,THBD,TIMP3
Cancer, Organismal Injury and Abnormalities	Upper aerodigestive tract carcinoma	3.11e-05				ACSS2,ARHGAP31,ATP7A,BMP2,CDH13,COL8A1,CYP26B1,DAB2,DLC1,ENG,EPB41L2,FAT4,FGD5,FLT1,HIPK2,INHBB,ITGA6,ITGA9,KDR,KIF1A,KIT,LTBP4,MRC1,NID1,NTRK2,PCDH12,PCDH17,PDE2A,PREX2,PXDN,RASGRP3,ROBO2,TANC2,THBD,TIMP3
Cancer, Hematological Disease, Immunological Disease, Organismal Injury and Abnormalities	Leukemia	3.13e-05				ABCG5,ABCG8,ACE,ACER2,AKAP12,ARHGAP31,ARID1B,ATP11A,BTNL9,CALCRL,CBL,CCND2,CD38,CHST15,CPD,DLC1,ETS1,FAT4,FCGR2B,FLT1,FLT4,FYN,GATA4,HSPG2,ID4,ITGA9,KDR,KIF1A,KIT,LMBRD2,LTBP2,LTBP4,NID1,NTRK2,PKHD1,PLXNC1,PREX2,PRICKLE2,PXDN,SEMA5A,SETBP1,STAB2,TEK,TFPI,TMEM2
Organismal Injury and Abnormalities	Pathological Cyst	3.15e-05				ACE,ADAMTS1,AQP1,ATP11A,FAT4,GLIS3,KIT,LAMC1,PKHD1,ROBO2
Cancer, Connective Tissue Disorders, Organismal Injury and Abnormalities, Skeletal and Muscular Disorders	Recurrent chordoma	3.25e-05				FLT1,FLT4,KDR,KIT
Organismal Injury and Abnormalities	Abnormal circulation of lymphatic fluid	3.28e-05				HEG1,ITGA9,LYVE1
Cardiovascular Disease, Organismal Injury and Abnormalities, Tissue Morphology	Disorganization of blood vessel	3.28e-05				FLT4,KDR,TEK
Cardiovascular System Development and Function, Cellular Function and Maintenance, Tissue Development	Organization of endothelial cells	3.28e-05				CDH5,FLT4,KDR
Cardiovascular Disease, Cardiovascular System Development and Function, Organismal Development, Organismal Injury and Abnormalities, Tissue Morphology	Abnormal morphology of endothelial tissue	3.78e-05				COL8A1,FLT1,HEG1,RASIP1,TEK,TIE1
Cancer, Organismal Injury and Abnormalities, Renal and Urological Disease	Renal cell carcinoma	3.79e-05				ADAM23,AGXT,ARID1B,CALCRL,CDH5,FLT1,FLT4,GATM,HGF,INHBB,KCNMA1,KDR,KIT,LAMC1,MARCO,MED13,NTRK2,PCDH17,PDE2A,PKHD1,PREX2,ROBO2,SETBP1,SLC2A5,SLC43A1,SULT1C2,TCF12,TEK,THBD,TIMP3
Cardiovascular Disease	Primary hypertension	3.81e-05				ACE,CA3,CA5A,EDNRB,ENG,KDR,NPR1,SCNN1A
Cancer, Neurological Disease, Organismal Injury and Abnormalities	Malignant peripheral nerve sheath tumor	4.02e-05				FLT1,FLT4,HGF,KDR,KIT
Cancer, Organismal Injury and Abnormalities	Neurogenic tumor	4.03e-05				ENG,FLT1,FLT4,HGF,KDR,KIT,TEK,TIE1
Cardiovascular System Development and Function, Cell Morphology, Organismal Development, Tissue Morphology	Morphology of endothelial cells	4.14e-05				CDH5,ETS1,FLT1,RASIP1,TEK,TIE1
Cancer, Organismal Injury and Abnormalities	Unresectable recurrent cancer	4.14e-05				FLT1,FLT4,KDR,KIT,NTRK2,TEK
Cancer, Organismal Injury and Abnormalities, Reproductive System Disease	Endometrial carcinoma	4.14e-05				ABCG5,ACE,ACSS2,ADAM23,ADD3,ARID1B,CD55,CDH13,CHRNA4,CHST15,CLEC14A,COL13A1,CYP1A2,DAB2,DLC1,ENG,EPB41L2,F8,FAM171A1,FAT4,FBN1,GPX6,GRB10,HECW2,HGF,ITGA6,JAM2,KCNMA1,KIT,LAMC1,LMBRD2,LRRC8C,LTBP4,MCC,NID1,PCDH12,PCDH17,PDE2A,PKHD1,PKP1,PLXNC1,PREX2,PTPN14,RASGRP3,RELN,ROBO2,SETBP1,SHANK3,SLC12A6,SLC43A1,SORL1,STAB1,STAB2,SULT1E1,TANC2,TEK,TIE1,TIMP3,ZNF644
Organ Development, Renal and Urological System Development and Function	Function of kidney	4.24e-05				ACE,AQP1,GLIS3,HGF,STAB1,STAB2,SUCNR1
Cell-To-Cell Signaling and Interaction, Tissue Development	Binding of extracellular matrix	4.26e-05				ACER2,COL13A1,HSPG2,ITGA6,LYVE1,NID1,PLXND1,TEK
